# Supplementary material for: Transcriptomic Changes Predict Metabolic Alterations in LC3 Associated Phagocytosis in Aged Mice
Source: Int J Mol Sci. 2023 Apr 4;24(7):6716. doi: 10.3390/ijms24076716 (PMC10095460; doi:10.3390/ijms24076716)
Supplement: Supplementary file 1 [file ijms-24-06716-s001.zip]

Archive with 2 entries (2 files):
- ijms-2274759 Table S1. List of DEGs .xlsx
- ijms-2274759-supplementary.pdf
