# Supplementary material for: Transcriptomic Changes Predict Metabolic Alterations in LC3 Associated Phagocytosis in Aged Mice
Source: Int J Mol Sci. 2023 Apr 4;24(7):6716. doi: 10.3390/ijms24076716 (PMC10095460; doi:10.3390/ijms24076716)
Supplement: Supplementary file 1 [file ijms-24-06716-s001.zip › ijms-2274759 Table S1. List of DEGs .xlsx]

## Sheet: Sheet2
gencode_gene_id	ensembl_gene_id	gene_name	description	log2FoldChange	stat	padj
ENSMUSG00000031812.17	ENSMUSG00000031812	Map1lc3b	microtubule-associated protein 1 light chain 3 beta [Source:MGI Symbol;Acc:MGI:1914693]	-5.28102	-28.0749	3.79342e-169
ENSMUSG00000059040.6	ENSMUSG00000059040	Eno1b	enolase 1B, retrotransposed [Source:MGI Symbol;Acc:MGI:3648653]	8.47385	13.4818	1.91237e-37
ENSMUSG00000093954.9	ENSMUSG00000093954	Gm16867	predicted gene, 16867 [Source:MGI Symbol;Acc:MGI:4439791]	-8.43514	-12.0597	6.58872e-30
ENSMUSG00000027470.10	ENSMUSG00000027470	Mylk2	myosin, light polypeptide kinase 2, skeletal muscle [Source:MGI Symbol;Acc:MGI:2139434]	4.01753	10.5598	1.458e-22
ENSMUSG00000020017.15	ENSMUSG00000020017	Hal	histidine ammonia lyase [Source:MGI Symbol;Acc:MGI:96010]	9.59573	9.61133	1.81141e-18
ENSMUSG00000039323.19	ENSMUSG00000039323	Igfbp2	insulin-like growth factor binding protein 2 [Source:MGI Symbol;Acc:MGI:96437]	2.82926	9.45818	6.65201e-18
ENSMUSG00000038572.8	ENSMUSG00000038572	Bpifb5	BPI fold containing family B, member 5 [Source:MGI Symbol;Acc:MGI:2385160]	3.88421	9.25256	4.18766e-17
ENSMUSG00000013419.8	ENSMUSG00000013419	Zfp651	zinc finger protein 651 [Source:MGI Symbol;Acc:MGI:2670992]	-2.12093	-8.98348	4.1769e-16
ENSMUSG00000078496.10	ENSMUSG00000078496	Zfp982	zinc finger protein 982 [Source:MGI Symbol;Acc:MGI:3701121]	-3.42906	-8.76687	2.69981e-15
ENSMUSG00000022056.10	ENSMUSG00000022056	Adam7	a disintegrin and metallopeptidase domain 7 [Source:MGI Symbol;Acc:MGI:107247]	-3.90026	-8.47927	3.09263e-14
ENSMUSG00000044103.5	ENSMUSG00000044103	Il1f9	interleukin 1 family, member 9 [Source:MGI Symbol;Acc:MGI:2449929]	6.14579	7.64698	1.96562e-11
ENSMUSG00000096606.3	ENSMUSG00000096606	Tpbgl	trophoblast glycoprotein-like [Source:MGI Symbol;Acc:MGI:3646425]	-2.78846	-7.53747	4.1613e-11
ENSMUSG00000021553.15	ENSMUSG00000021553	Slc28a3	solute carrier family 28 (sodium-coupled nucleoside transporter), member 3 [Source:MGI Symbol;Acc:MGI:2137361]	5.4348	7.46442	6.95021e-11
ENSMUSG00000011034.7	ENSMUSG00000011034	Slc5a1	solute carrier family 5 (sodium/glucose cotransporter), member 1 [Source:MGI Symbol;Acc:MGI:107678]	5.59374	7.44279	7.84789e-11
ENSMUSG00000022074.7	ENSMUSG00000022074	Tnfrsf10b	tumor necrosis factor receptor superfamily, member 10b [Source:MGI Symbol;Acc:MGI:1341090]	1.35723	7.23242	3.4865e-10
ENSMUSG00000034362.8	ENSMUSG00000034362	Csta1	cystatin A1 [Source:MGI Symbol;Acc:MGI:3524930]	8.51739	6.79249	7.26122e-09
ENSMUSG00000031780.3	ENSMUSG00000031780	Ccl17	chemokine (C-C motif) ligand 17 [Source:MGI Symbol;Acc:MGI:1329039]	5.03728	6.77249	8.06168e-09
ENSMUSG00000027224.15	ENSMUSG00000027224	Duoxa1	dual oxidase maturation factor 1 [Source:MGI Symbol;Acc:MGI:2384861]	3.83611	6.76462	8.23778e-09
ENSMUSG00000102483.3	ENSMUSG00000102483	Catspere1	cation channel sperm associated auxiliary subunit epsilon 1 [Source:MGI Symbol;Acc:MGI:3647531]	7.97453	6.61659	2.19462e-08
ENSMUSG00000029994.18	ENSMUSG00000029994	Anxa4	annexin A4 [Source:MGI Symbol;Acc:MGI:88030]	1.63416	6.54206	3.51306e-08
ENSMUSG00000073643.12	ENSMUSG00000073643	Wdfy1	WD repeat and FYVE domain containing 1 [Source:MGI Symbol;Acc:MGI:1916618]	1.67591	6.52691	3.77298e-08
ENSMUSG00000024404.8	ENSMUSG00000024404	Riok3	RIO kinase 3 [Source:MGI Symbol;Acc:MGI:1914128]	1.03156	6.51991	3.84032e-08
ENSMUSG00000050335.18	ENSMUSG00000050335	Lgals3	lectin, galactose binding, soluble 3 [Source:MGI Symbol;Acc:MGI:96778]	2.36321	6.50684	4.07306e-08
ENSMUSG00000042250.14	ENSMUSG00000042250	Pglyrp4	peptidoglycan recognition protein 4 [Source:MGI Symbol;Acc:MGI:2686324]	5.87611	6.45757	5.34961e-08
ENSMUSG00000007034.16	ENSMUSG00000007034	Slc44a4	solute carrier family 44, member 4 [Source:MGI Symbol;Acc:MGI:1917379]	5.56837	6.44986	5.48471e-08
ENSMUSG00000023905.16	ENSMUSG00000023905	Tnfrsf12a	tumor necrosis factor receptor superfamily, member 12a [Source:MGI Symbol;Acc:MGI:1351484]	2.12909	6.43056	5.92458e-08
ENSMUSG00000084128.11	ENSMUSG00000084128	Esrp2	epithelial splicing regulatory protein 2 [Source:MGI Symbol;Acc:MGI:1924661]	2.72139	6.41252	6.51142e-08
ENSMUSG00000020022.18	ENSMUSG00000020022	Ndufa12	NADH:ubiquinone oxidoreductase subunit A12 [Source:MGI Symbol;Acc:MGI:1913664]	-1.27358	-6.40782	6.55898e-08
ENSMUSG00000024378.10	ENSMUSG00000024378	Stard4	StAR-related lipid transfer (START) domain containing 4 [Source:MGI Symbol;Acc:MGI:2156764]	2.60312	6.38	7.51867e-08
ENSMUSG00000032091.16	ENSMUSG00000032091	Tmprss4	transmembrane protease, serine 4 [Source:MGI Symbol;Acc:MGI:2384877]	5.09013	6.36555	8.08244e-08
ENSMUSG00000032403.9	ENSMUSG00000032403	2300009A05Rik	RIKEN cDNA 2300009A05 gene [Source:MGI Symbol;Acc:MGI:1916728]	-1.55878	-6.3614	8.12701e-08
ENSMUSG00000025243.18	ENSMUSG00000025243	Slc6a20b	solute carrier family 6 (neurotransmitter transporter), member 20B [Source:MGI Symbol;Acc:MGI:1336891]	3.07002	6.33055	9.72393e-08
ENSMUSG00000025466.20	ENSMUSG00000025466	Fuom	fucose mutarotase [Source:MGI Symbol;Acc:MGI:1916314]	-1.36459	-6.32158	1.00953e-07
ENSMUSG00000029001.16	ENSMUSG00000029001	Fbxo44	F-box protein 44 [Source:MGI Symbol;Acc:MGI:1354744]	-1.37871	-6.30006	1.11465e-07
ENSMUSG00000037185.10	ENSMUSG00000037185	Krt80	keratin 80 [Source:MGI Symbol;Acc:MGI:1921377]	4.02547	6.30041	1.11465e-07
ENSMUSG00000033770.14	ENSMUSG00000033770	Clcnka	chloride channel, voltage-sensitive Ka [Source:MGI Symbol;Acc:MGI:1329026]	3.47825	6.25912	1.40932e-07
ENSMUSG00000058624.14	ENSMUSG00000058624	Gda	guanine deaminase [Source:MGI Symbol;Acc:MGI:95678]	3.5505	6.2576	1.40932e-07
ENSMUSG00000074272.11	ENSMUSG00000074272	Ceacam1	carcinoembryonic antigen-related cell adhesion molecule 1 [Source:MGI Symbol;Acc:MGI:1347245]	4.19838	6.24493	1.50012e-07
ENSMUSG00000041809.6	ENSMUSG00000041809	Efhc1	EF-hand domain (C-terminal) containing 1 [Source:MGI Symbol;Acc:MGI:1919127]	-1.71083	-6.18973	2.05625e-07
ENSMUSG00000091476.9	ENSMUSG00000091476	Catspere2	cation channel sperm associated auxiliary subunit epsilon 2 [Source:MGI Symbol;Acc:MGI:5589632]	2.12716	6.19018	2.05625e-07
ENSMUSG00000028051.11	ENSMUSG00000028051	Hcn3	hyperpolarization-activated, cyclic nucleotide-gated K+ 3 [Source:MGI Symbol;Acc:MGI:1298211]	-2.1927	-6.17239	2.21581e-07
ENSMUSG00000028989.4	ENSMUSG00000028989	Angptl7	angiopoietin-like 7 [Source:MGI Symbol;Acc:MGI:3605801]	2.02673	6.14487	2.59152e-07
ENSMUSG00000032549.8	ENSMUSG00000032549	Rab6b	RAB6B, member RAS oncogene family [Source:MGI Symbol;Acc:MGI:107283]	-1.80711	-6.13135	2.77479e-07
ENSMUSG00000000776.14	ENSMUSG00000000776	Polr3d	polymerase (RNA) III (DNA directed) polypeptide D [Source:MGI Symbol;Acc:MGI:1914315]	1.37719	6.0848	3.65313e-07
ENSMUSG00000043613.9	ENSMUSG00000043613	Mmp3	matrix metallopeptidase 3 [Source:MGI Symbol;Acc:MGI:97010]	2.29297	6.08121	3.67581e-07
ENSMUSG00000079495.3	ENSMUSG00000079495	Nat8f6	N-acetyltransferase 8 (GCN5-related) family member 6 [Source:MGI Symbol;Acc:MGI:3779382]	4.13073	6.05899	4.08936e-07
ENSMUSG00000053141.17	ENSMUSG00000053141	Ptprt	protein tyrosine phosphatase, receptor type, T [Source:MGI Symbol;Acc:MGI:1321152]	-2.98764	-6.04928	4.27663e-07
ENSMUSG00000058587.10	ENSMUSG00000058587	Tmod3	tropomodulin 3 [Source:MGI Symbol;Acc:MGI:1355315]	1.48385	6.01209	5.30193e-07
ENSMUSG00000019989.9	ENSMUSG00000019989	Enpp3	ectonucleotide pyrophosphatase/phosphodiesterase 3 [Source:MGI Symbol;Acc:MGI:2143702]	4.67577	6.00865	5.33479e-07
ENSMUSG00000024331.12	ENSMUSG00000024331	Dsc2	desmocollin 2 [Source:MGI Symbol;Acc:MGI:103221]	4.02087	5.98761	5.98313e-07
ENSMUSG00000028238.7	ENSMUSG00000028238	Atp6v0d2	ATPase, H+ transporting, lysosomal V0 subunit D2 [Source:MGI Symbol;Acc:MGI:1924415]	2.21953	5.9793	6.20543e-07
ENSMUSG00000001095.6	ENSMUSG00000001095	Slc13a2	solute carrier family 13 (sodium-dependent dicarboxylate transporter), member 2 [Source:MGI Symbol;Acc:MGI:1276558]	4.64235	5.97626	6.23186e-07
ENSMUSG00000042684.9	ENSMUSG00000042684	Npl	N-acetylneuraminate pyruvate lyase [Source:MGI Symbol;Acc:MGI:1921341]	-1.58604	-5.93985	7.67687e-07
ENSMUSG00000068893.6	ENSMUSG00000068893	Sprr2a2	small proline-rich protein 2A2 [Source:MGI Symbol;Acc:MGI:3845026]	5.15752	5.91342	8.89188e-07
ENSMUSG00000032346.8	ENSMUSG00000032346	Ooep	oocyte expressed protein [Source:MGI Symbol;Acc:MGI:1915218]	2.4944	5.89932	9.55323e-07
ENSMUSG00000047586.5	ENSMUSG00000047586	Nccrp1	non-specific cytotoxic cell receptor protein 1 homolog (zebrafish) [Source:MGI Symbol;Acc:MGI:2685009]	7.34716	5.88286	1.04109e-06
ENSMUSG00000022986.6	ENSMUSG00000022986	Krt75	keratin 75 [Source:MGI Symbol;Acc:MGI:1923500]	5.70237	5.8686	1.11957e-06
ENSMUSG00000036002.13	ENSMUSG00000036002	Fam214b	family with sequence similarity 214, member B [Source:MGI Symbol;Acc:MGI:2441854]	1.15706	5.85112	1.22747e-06
ENSMUSG00000038135.5	ENSMUSG00000038135	Crygn	crystallin, gamma N [Source:MGI Symbol;Acc:MGI:2449167]	-1.56046	-5.84126	1.2855e-06
ENSMUSG00000053835.18	ENSMUSG00000053835	H2-T24	histocompatibility 2, T region locus 24 [Source:MGI Symbol;Acc:MGI:95958]	2.02264	5.8374	1.29878e-06
ENSMUSG00000035228.16	ENSMUSG00000035228	Ccdc106	coiled-coil domain containing 106 [Source:MGI Symbol;Acc:MGI:2385900]	-1.34571	-5.82805	1.35622e-06
ENSMUSG00000007107.7	ENSMUSG00000007107	Atp1a4	ATPase, Na+/K+ transporting, alpha 4 polypeptide [Source:MGI Symbol;Acc:MGI:1351335]	4.5384	5.81434	1.45385e-06
ENSMUSG00000021306.12	ENSMUSG00000021306	Gpr137b	G protein-coupled receptor 137B [Source:MGI Symbol;Acc:MGI:1891463]	2.06515	5.8067	1.48457e-06
ENSMUSG00000035021.14	ENSMUSG00000035021	Baz1a	bromodomain adjacent to zinc finger domain 1A [Source:MGI Symbol;Acc:MGI:1309478]	2.42363	5.79735	1.55084e-06
ENSMUSG00000030796.18	ENSMUSG00000030796	Tead2	TEA domain family member 2 [Source:MGI Symbol;Acc:MGI:104904]	1.41297	5.76449	1.84347e-06
ENSMUSG00000026981.16	ENSMUSG00000026981	Il1rn	interleukin 1 receptor antagonist [Source:MGI Symbol;Acc:MGI:96547]	2.8887	5.76427	1.84347e-06
ENSMUSG00000037188.8	ENSMUSG00000037188	Grhl3	grainyhead like transcription factor 3 [Source:MGI Symbol;Acc:MGI:2655333]	4.71498	5.72137	2.34755e-06
ENSMUSG00000040187.16	ENSMUSG00000040187	Arntl2	aryl hydrocarbon receptor nuclear translocator-like 2 [Source:MGI Symbol;Acc:MGI:2684845]	3.25496	5.69496	2.67913e-06
ENSMUSG00000064246.11	ENSMUSG00000064246	Chil1	chitinase-like 1 [Source:MGI Symbol;Acc:MGI:1340899]	1.17076	5.68155	2.86553e-06
ENSMUSG00000066800.12	ENSMUSG00000066800	Rnasel	ribonuclease L (2', 5'-oligoisoadenylate synthetase-dependent) [Source:MGI Symbol;Acc:MGI:1098272]	3.32691	5.65409	3.32604e-06
ENSMUSG00000015134.16	ENSMUSG00000015134	Aldh1a3	aldehyde dehydrogenase family 1, subfamily A3 [Source:MGI Symbol;Acc:MGI:1861722]	2.78783	5.65018	3.36518e-06
ENSMUSG00000074006.4	ENSMUSG00000074006	Omp	olfactory marker protein [Source:MGI Symbol;Acc:MGI:97436]	5.06486	5.64359	3.45858e-06
ENSMUSG00000072949.7	ENSMUSG00000072949	Acot1	acyl-CoA thioesterase 1 [Source:MGI Symbol;Acc:MGI:1349396]	-1.682	-5.62198	3.87833e-06
ENSMUSG00000024222.18	ENSMUSG00000024222	Fkbp5	FK506 binding protein 5 [Source:MGI Symbol;Acc:MGI:104670]	1.12094	5.58488	4.65429e-06
ENSMUSG00000031654.17	ENSMUSG00000031654	Cbln1	cerebellin 1 precursor protein [Source:MGI Symbol;Acc:MGI:88281]	4.98777	5.58613	4.65429e-06
ENSMUSG00000063796.10	ENSMUSG00000063796	Slc22a8	solute carrier family 22 (organic anion transporter), member 8 [Source:MGI Symbol;Acc:MGI:1336187]	-1.20506	-5.58251	4.66966e-06
ENSMUSG00000052565.8	ENSMUSG00000052565	H1f3	H1.3 linker histone, cluster member [Source:MGI Symbol;Acc:MGI:107502]	-2.18561	-5.56328	5.13105e-06
ENSMUSG00000048399.5	ENSMUSG00000048399	Tprg	transformation related protein 63 regulated [Source:MGI Symbol;Acc:MGI:1918588]	4.8734	5.56079	5.13105e-06
ENSMUSG00000029618.14	ENSMUSG00000029618	Ocm	oncomodulin [Source:MGI Symbol;Acc:MGI:97401]	5.52061	5.56159	5.13105e-06
ENSMUSG00000079339.8	ENSMUSG00000079339	Ifit1bl1	interferon induced protein with tetratricpeptide repeats 1B like 1 [Source:MGI Symbol;Acc:MGI:3650685]	6.09596	5.55212	5.33893e-06
ENSMUSG00000050762.6	ENSMUSG00000050762	Prss27	protease, serine 27 [Source:MGI Symbol;Acc:MGI:2450123]	6.63151	5.548	5.41266e-06
ENSMUSG00000033952.15	ENSMUSG00000033952	Aspm	abnormal spindle microtubule assembly [Source:MGI Symbol;Acc:MGI:1334448]	2.71467	5.53809	5.67208e-06
ENSMUSG00000029154.14	ENSMUSG00000029154	Cwh43	cell wall biogenesis 43 C-terminal homolog [Source:MGI Symbol;Acc:MGI:2444131]	4.31117	5.52733	5.97334e-06
ENSMUSG00000042286.14	ENSMUSG00000042286	Stab1	stabilin 1 [Source:MGI Symbol;Acc:MGI:2178742]	1.66219	5.51311	6.41501e-06
ENSMUSG00000047992.12	ENSMUSG00000047992	Dipk1c	divergent protein kinase domain 1C [Source:MGI Symbol;Acc:MGI:3041188]	-2.85743	-5.50865	6.43979e-06
ENSMUSG00000098789.8	ENSMUSG00000098789	Jmjd7	jumonji domain containing 7 [Source:MGI Symbol;Acc:MGI:3845785]	-2.13806	-5.51056	6.43979e-06
ENSMUSG00000056498.14	ENSMUSG00000056498	Tmem154	transmembrane protein 154 [Source:MGI Symbol;Acc:MGI:2444725]	2.94482	5.50747	6.43979e-06
ENSMUSG00000028862.7	ENSMUSG00000028862	Map3k6	mitogen-activated protein kinase kinase kinase 6 [Source:MGI Symbol;Acc:MGI:1855691]	2.15488	5.49957	6.61281e-06
ENSMUSG00000030510.12	ENSMUSG00000030510	Cers3	ceramide synthase 3 [Source:MGI Symbol;Acc:MGI:2681008]	4.41412	5.50008	6.61281e-06
ENSMUSG00000079012.12	ENSMUSG00000079012	Serpina3m	serine (or cysteine) peptidase inhibitor, clade A, member 3M [Source:MGI Symbol;Acc:MGI:98378]	5.9644	5.49546	6.7077e-06
ENSMUSG00000029378.6	ENSMUSG00000029378	Areg	amphiregulin [Source:MGI Symbol;Acc:MGI:88068]	3.36079	5.48376	7.10301e-06
ENSMUSG00000050747.15	ENSMUSG00000050747	Trim15	tripartite motif-containing 15 [Source:MGI Symbol;Acc:MGI:1916347]	8.17069	5.46895	7.6546e-06
ENSMUSG00000027469.17	ENSMUSG00000027469	Tpx2	TPX2, microtubule-associated [Source:MGI Symbol;Acc:MGI:1919369]	2.75329	5.43903	8.97817e-06
ENSMUSG00000006445.4	ENSMUSG00000006445	Epha2	Eph receptor A2 [Source:MGI Symbol;Acc:MGI:95278]	3.03476	5.41772	1.00287e-05
ENSMUSG00000032496.8	ENSMUSG00000032496	Ltf	lactotransferrin [Source:MGI Symbol;Acc:MGI:96837]	6.56437	5.41161	1.02875e-05
ENSMUSG00000056666.14	ENSMUSG00000056666	Retsat	retinol saturase (all trans retinol 13,14 reductase) [Source:MGI Symbol;Acc:MGI:1914692]	-0.999139	-5.39469	1.1114e-05
ENSMUSG00000026417.14	ENSMUSG00000026417	Pigr	polymeric immunoglobulin receptor [Source:MGI Symbol;Acc:MGI:103080]	3.82784	5.39545	1.1114e-05
ENSMUSG00000073802.6	ENSMUSG00000073802	Cdkn2b	cyclin dependent kinase inhibitor 2B [Source:MGI Symbol;Acc:MGI:104737]	3.53313	5.39062	1.12736e-05
ENSMUSG00000021091.9	ENSMUSG00000021091	Serpina3n	serine (or cysteine) peptidase inhibitor, clade A, member 3N [Source:MGI Symbol;Acc:MGI:105045]	1.69641	5.3805	1.17287e-05
ENSMUSG00000028327.15	ENSMUSG00000028327	Stra6l	STRA6-like [Source:MGI Symbol;Acc:MGI:1921402]	2.55552	5.38171	1.17287e-05
ENSMUSG00000041293.6	ENSMUSG00000041293	Adgrf1	adhesion G protein-coupled receptor F1 [Source:MGI Symbol;Acc:MGI:1924846]	7.41823	5.37675	1.18775e-05
ENSMUSG00000020407.14	ENSMUSG00000020407	Upp1	uridine phosphorylase 1 [Source:MGI Symbol;Acc:MGI:1097668]	3.41941	5.36789	1.23742e-05
ENSMUSG00000112640.2	ENSMUSG00000112640	Gm32687	predicted gene, 32687 [Source:MGI Symbol;Acc:MGI:5591846]	-8.05566	-5.35421	1.32129e-05
ENSMUSG00000060981.8	ENSMUSG00000060981	H4c8	H4 clustered histone 8 [Source:MGI Symbol;Acc:MGI:2448427]	-1.41151	-5.35313	1.32129e-05
ENSMUSG00000033060.17	ENSMUSG00000033060	Lmo7	LIM domain only 7 [Source:MGI Symbol;Acc:MGI:1353586]	2.95909	5.3437	1.38088e-05
ENSMUSG00000027134.5	ENSMUSG00000027134	Lpcat4	lysophosphatidylcholine acyltransferase 4 [Source:MGI Symbol;Acc:MGI:2138993]	2.75503	5.34094	1.39105e-05
ENSMUSG00000034271.17	ENSMUSG00000034271	Jdp2	Jun dimerization protein 2 [Source:MGI Symbol;Acc:MGI:1932093]	1.61212	5.33483	1.42748e-05
ENSMUSG00000030235.18	ENSMUSG00000030235	Slco1c1	solute carrier organic anion transporter family, member 1c1 [Source:MGI Symbol;Acc:MGI:1889679]	-2.0013	-5.3264	1.48371e-05
ENSMUSG00000037577.14	ENSMUSG00000037577	Ephx3	epoxide hydrolase 3 [Source:MGI Symbol;Acc:MGI:1919182]	4.43784	5.31657	1.55404e-05
ENSMUSG00000030208.16	ENSMUSG00000030208	Emp1	epithelial membrane protein 1 [Source:MGI Symbol;Acc:MGI:107941]	2.83283	5.31002	1.59461e-05
ENSMUSG00000118607.2	ENSMUSG00000118607	Gm7592	predicted gene 7592 [Source:MGI Symbol;Acc:MGI:3644077]	3.31358	5.30527	1.61623e-05
ENSMUSG00000069456.5	ENSMUSG00000069456	Rdh16	retinol dehydrogenase 16 [Source:MGI Symbol;Acc:MGI:1201375]	4.37097	5.27821	1.85996e-05
ENSMUSG00000010601.15	ENSMUSG00000010601	Apol7a	apolipoprotein L 7a [Source:MGI Symbol;Acc:MGI:1923011]	5.01937	5.255	2.09491e-05
ENSMUSG00000069300.4	ENSMUSG00000069300	H2bc11	H2B clustered histone 11 [Source:MGI Symbol;Acc:MGI:2448388]	-3.49612	-5.248	2.1588e-05
ENSMUSG00000022225.8	ENSMUSG00000022225	Cma1	chymase 1, mast cell [Source:MGI Symbol;Acc:MGI:96941]	2.80493	5.23939	2.21443e-05
ENSMUSG00000057069.8	ENSMUSG00000057069	Ero1b	endoplasmic reticulum oxidoreductase 1 beta [Source:MGI Symbol;Acc:MGI:1914725]	-1.30794	-5.23257	2.28137e-05
ENSMUSG00000078503.10	ENSMUSG00000078503	Zfp990	zinc finger protein 990 [Source:MGI Symbol;Acc:MGI:3652161]	4.38081	5.23058	2.28973e-05
ENSMUSG00000030587.6	ENSMUSG00000030587	2200002D01Rik	RIKEN cDNA 2200002D01 gene [Source:MGI Symbol;Acc:MGI:1919525]	3.31292	5.20341	2.6143e-05
ENSMUSG00000012123.18	ENSMUSG00000012123	Crybg2	crystallin beta-gamma domain containing 2 [Source:MGI Symbol;Acc:MGI:1334463]	3.92034	5.19494	2.71704e-05
ENSMUSG00000033508.8	ENSMUSG00000033508	Asprv1	aspartic peptidase, retroviral-like 1 [Source:MGI Symbol;Acc:MGI:1915105]	6.60536	5.18381	2.86456e-05
ENSMUSG00000052102.16	ENSMUSG00000052102	Gnpda1	glucosamine-6-phosphate deaminase 1 [Source:MGI Symbol;Acc:MGI:1347054]	-1.70481	-5.18145	2.88113e-05
ENSMUSG00000046223.11	ENSMUSG00000046223	Plaur	plasminogen activator, urokinase receptor [Source:MGI Symbol;Acc:MGI:97612]	1.91706	5.17457	2.96912e-05
ENSMUSG00000030417.16	ENSMUSG00000030417	Pdcd5	programmed cell death 5 [Source:MGI Symbol;Acc:MGI:1913538]	-1.15539	-5.16938	3.03203e-05
ENSMUSG00000000739.15	ENSMUSG00000000739	Sult5a1	sulfotransferase family 5A, member 1 [Source:MGI Symbol;Acc:MGI:1931463]	1.66174	5.14461	3.43755e-05
ENSMUSG00000016756.18	ENSMUSG00000016756	Cmah	cytidine monophospho-N-acetylneuraminic acid hydroxylase [Source:MGI Symbol;Acc:MGI:103227]	3.52435	5.12806	3.70398e-05
ENSMUSG00000053675.9	ENSMUSG00000053675	Tgm5	transglutaminase 5 [Source:MGI Symbol;Acc:MGI:1921426]	3.98155	5.12882	3.70398e-05
ENSMUSG00000033268.9	ENSMUSG00000033268	Duox1	dual oxidase 1 [Source:MGI Symbol;Acc:MGI:2139422]	3.02419	5.12538	3.70813e-05
ENSMUSG00000022780.6	ENSMUSG00000022780	Meltf	melanotransferrin [Source:MGI Symbol;Acc:MGI:1353421]	4.04739	5.12628	3.70813e-05
ENSMUSG00000036960.11	ENSMUSG00000036960	Clca2	chloride channel accessory 2 [Source:MGI Symbol;Acc:MGI:2139758]	4.74473	5.11808	3.82948e-05
ENSMUSG00000015354.9	ENSMUSG00000015354	Pcolce2	procollagen C-endopeptidase enhancer 2 [Source:MGI Symbol;Acc:MGI:1923727]	1.31437	5.1112	3.946e-05
ENSMUSG00000025491.15	ENSMUSG00000025491	Ifitm1	interferon induced transmembrane protein 1 [Source:MGI Symbol;Acc:MGI:1915963]	3.2211	5.10461	4.03396e-05
ENSMUSG00000003051.14	ENSMUSG00000003051	Elf3	E74-like factor 3 [Source:MGI Symbol;Acc:MGI:1101781]	3.89521	5.09573	4.20087e-05
ENSMUSG00000039457.5	ENSMUSG00000039457	Ppl	periplakin [Source:MGI Symbol;Acc:MGI:1194898]	3.65493	5.09119	4.2757e-05
ENSMUSG00000034765.7	ENSMUSG00000034765	Dusp5	dual specificity phosphatase 5 [Source:MGI Symbol;Acc:MGI:2685183]	2.49523	5.08394	4.41456e-05
ENSMUSG00000006345.11	ENSMUSG00000006345	Ggt1	gamma-glutamyltransferase 1 [Source:MGI Symbol;Acc:MGI:95706]	-1.03735	-5.07257	4.65769e-05
ENSMUSG00000025329.4	ENSMUSG00000025329	Padi1	peptidyl arginine deiminase, type I [Source:MGI Symbol;Acc:MGI:1338893]	3.12741	5.0701	4.68937e-05
ENSMUSG00000051314.12	ENSMUSG00000051314	Ffar2	free fatty acid receptor 2 [Source:MGI Symbol;Acc:MGI:2441731]	-2.73515	-5.06725	4.73087e-05
ENSMUSG00000051627.4	ENSMUSG00000051627	H1f4	H1.4 linker histone, cluster member [Source:MGI Symbol;Acc:MGI:1931527]	-1.91539	-5.06548	4.73109e-05
ENSMUSG00000022033.10	ENSMUSG00000022033	Pbk	PDZ binding kinase [Source:MGI Symbol;Acc:MGI:1289156]	4.25848	5.06492	4.73109e-05
ENSMUSG00000024912.7	ENSMUSG00000024912	Fosl1	fos-like antigen 1 [Source:MGI Symbol;Acc:MGI:107179]	3.2097	5.06365	4.73403e-05
ENSMUSG00000032591.16	ENSMUSG00000032591	Mst1	macrophage stimulating 1 (hepatocyte growth factor-like) [Source:MGI Symbol;Acc:MGI:96080]	3.21332	5.05058	5.00942e-05
ENSMUSG00000027035.11	ENSMUSG00000027035	Cers6	ceramide synthase 6 [Source:MGI Symbol;Acc:MGI:2442564]	1.42073	5.04581	5.1055e-05
ENSMUSG00000024727.10	ENSMUSG00000024727	Trpm6	transient receptor potential cation channel, subfamily M, member 6 [Source:MGI Symbol;Acc:MGI:2675603]	2.44349	5.02868	5.55047e-05
ENSMUSG00000019066.14	ENSMUSG00000019066	Rab3d	RAB3D, member RAS oncogene family [Source:MGI Symbol;Acc:MGI:97844]	2.19928	5.00876	6.08535e-05
ENSMUSG00000068122.11	ENSMUSG00000068122	Agtr2	angiotensin II receptor, type 2 [Source:MGI Symbol;Acc:MGI:87966]	2.38294	5.00884	6.08535e-05
ENSMUSG00000056078.7	ENSMUSG00000056078	Lipm	lipase, family member M [Source:MGI Symbol;Acc:MGI:1926003]	4.01826	5.00553	6.1217e-05
ENSMUSG00000013766.12	ENSMUSG00000013766	Ly6g6e	lymphocyte antigen 6 complex, locus G6E [Source:MGI Symbol;Acc:MGI:1917524]	3.52703	4.99765	6.33593e-05
ENSMUSG00000032688.10	ENSMUSG00000032688	Malt1	MALT1 paracaspase [Source:MGI Symbol;Acc:MGI:2445027]	1.04466	4.99615	6.34913e-05
ENSMUSG00000055976.7	ENSMUSG00000055976	Cldn23	claudin 23 [Source:MGI Symbol;Acc:MGI:1919158]	3.47319	4.98773	6.58707e-05
ENSMUSG00000007888.16	ENSMUSG00000007888	Crlf1	cytokine receptor-like factor 1 [Source:MGI Symbol;Acc:MGI:1340030]	2.76045	4.9798	6.79384e-05
ENSMUSG00000056737.15	ENSMUSG00000056737	Capg	capping protein (actin filament), gelsolin-like [Source:MGI Symbol;Acc:MGI:1098259]	2.75537	4.97526	6.91649e-05
ENSMUSG00000045062.5	ENSMUSG00000045062	Pcdhb7	protocadherin beta 7 [Source:MGI Symbol;Acc:MGI:2136741]	1.65828	4.97272	6.94052e-05
ENSMUSG00000040875.13	ENSMUSG00000040875	Osbpl10	oxysterol binding protein-like 10 [Source:MGI Symbol;Acc:MGI:1921736]	1.66208	4.97244	6.94052e-05
ENSMUSG00000026228.7	ENSMUSG00000026228	Htr2b	5-hydroxytryptamine (serotonin) receptor 2B [Source:MGI Symbol;Acc:MGI:109323]	2.36009	4.97126	6.94503e-05
ENSMUSG00000026822.15	ENSMUSG00000026822	Lcn2	lipocalin 2 [Source:MGI Symbol;Acc:MGI:96757]	2.97842	4.96979	6.95961e-05
ENSMUSG00000020897.13	ENSMUSG00000020897	Aurkb	aurora kinase B [Source:MGI Symbol;Acc:MGI:107168]	3.56289	4.95676	7.40254e-05
ENSMUSG00000071714.8	ENSMUSG00000071714	Csf2rb2	colony stimulating factor 2 receptor, beta 2, low-affinity (granulocyte-macrophage) [Source:MGI Symbol;Acc:MGI:1339760]	2.32219	4.93841	8.09054e-05
ENSMUSG00000079164.11	ENSMUSG00000079164	Tlr5	toll-like receptor 5 [Source:MGI Symbol;Acc:MGI:1858171]	4.05271	4.93012	8.39618e-05
ENSMUSG00000024456.17	ENSMUSG00000024456	Diaph1	diaphanous related formin 1 [Source:MGI Symbol;Acc:MGI:1194490]	1.54868	4.92539	8.55638e-05
ENSMUSG00000026544.7	ENSMUSG00000026544	Dusp23	dual specificity phosphatase 23 [Source:MGI Symbol;Acc:MGI:1915690]	-1.61541	-4.92126	8.68298e-05
ENSMUSG00000039529.10	ENSMUSG00000039529	Atp8b1	ATPase, class I, type 8B, member 1 [Source:MGI Symbol;Acc:MGI:1859665]	2.30434	4.91942	8.68298e-05
ENSMUSG00000053846.6	ENSMUSG00000053846	Lipg	lipase, endothelial [Source:MGI Symbol;Acc:MGI:1341803]	2.60994	4.92017	8.68298e-05
ENSMUSG00000028841.15	ENSMUSG00000028841	Cnksr1	connector enhancer of kinase suppressor of Ras 1 [Source:MGI Symbol;Acc:MGI:2670958]	2.89126	4.91778	8.71018e-05
ENSMUSG00000079494.3	ENSMUSG00000079494	Nat8f5	N-acetyltransferase 8 (GCN5-related) family member 5 [Source:MGI Symbol;Acc:MGI:1916299]	-2.64469	-4.9133	8.82844e-05
ENSMUSG00000000320.11	ENSMUSG00000000320	Alox12	arachidonate 12-lipoxygenase [Source:MGI Symbol;Acc:MGI:87998]	2.95603	4.91311	8.82844e-05
ENSMUSG00000024376.8	ENSMUSG00000024376	Epb41l4a	erythrocyte membrane protein band 4.1 like 4a [Source:MGI Symbol;Acc:MGI:103007]	1.57888	4.88138	0.000102172
ENSMUSG00000029822.16	ENSMUSG00000029822	Osbpl3	oxysterol binding protein-like 3 [Source:MGI Symbol;Acc:MGI:1918970]	2.4871	4.88214	0.000102172
ENSMUSG00000031995.10	ENSMUSG00000031995	St14	suppression of tumorigenicity 14 (colon carcinoma) [Source:MGI Symbol;Acc:MGI:1338881]	3.29844	4.8826	0.000102172
ENSMUSG00000024580.9	ENSMUSG00000024580	Grpel2	GrpE-like 2, mitochondrial [Source:MGI Symbol;Acc:MGI:1334416]	1.83133	4.8755	0.000103163
ENSMUSG00000001053.16	ENSMUSG00000001053	N4bp3	NEDD4 binding protein 3 [Source:MGI Symbol;Acc:MGI:2442218]	2.43932	4.87686	0.000103163
ENSMUSG00000031381.17	ENSMUSG00000031381	Piga	phosphatidylinositol glycan anchor biosynthesis, class A [Source:MGI Symbol;Acc:MGI:99461]	2.73283	4.87583	0.000103163
ENSMUSG00000020911.15	ENSMUSG00000020911	Krt19	keratin 19 [Source:MGI Symbol;Acc:MGI:96693]	4.86082	4.87603	0.000103163
ENSMUSG00000019734.17	ENSMUSG00000019734	Tmc4	transmembrane channel-like gene family 4 [Source:MGI Symbol;Acc:MGI:2669035]	2.56702	4.87349	0.000103196
ENSMUSG00000037033.10	ENSMUSG00000037033	Clca3b	chloride channel accessory 3B [Source:MGI Symbol;Acc:MGI:2181989]	6.21822	4.87379	0.000103196
ENSMUSG00000029482.5	ENSMUSG00000029482	Aacs	acetoacetyl-CoA synthetase [Source:MGI Symbol;Acc:MGI:1926144]	2.11596	4.86269	0.000106886
ENSMUSG00000035547.15	ENSMUSG00000035547	Capn5	calpain 5 [Source:MGI Symbol;Acc:MGI:1100859]	2.94401	4.86548	0.000106886
ENSMUSG00000028392.16	ENSMUSG00000028392	Bspry	B-box and SPRY domain containing [Source:MGI Symbol;Acc:MGI:2177191]	3.20602	4.86272	0.000106886
ENSMUSG00000060962.13	ENSMUSG00000060962	Dmkn	dermokine [Source:MGI Symbol;Acc:MGI:1920962]	7.27169	4.86335	0.000106886
ENSMUSG00000050211.15	ENSMUSG00000050211	Pla2g4e	phospholipase A2, group IVE [Source:MGI Symbol;Acc:MGI:1919144]	6.78397	4.85495	0.000110608
ENSMUSG00000023067.15	ENSMUSG00000023067	Cdkn1a	cyclin-dependent kinase inhibitor 1A (P21) [Source:MGI Symbol;Acc:MGI:104556]	1.84164	4.84922	0.00011331
ENSMUSG00000027186.16	ENSMUSG00000027186	Elf5	E74-like factor 5 [Source:MGI Symbol;Acc:MGI:1335079]	4.35335	4.83461	0.000121375
ENSMUSG00000026622.16	ENSMUSG00000026622	Nek2	NIMA (never in mitosis gene a)-related expressed kinase 2 [Source:MGI Symbol;Acc:MGI:109359]	2.30991	4.83289	0.000121849
ENSMUSG00000004085.15	ENSMUSG00000004085	Map3k20	mitogen-activated protein kinase kinase kinase 20 [Source:MGI Symbol;Acc:MGI:2443258]	1.52834	4.82995	0.000123077
ENSMUSG00000032231.15	ENSMUSG00000032231	Anxa2	annexin A2 [Source:MGI Symbol;Acc:MGI:88246]	2.29663	4.82857	0.000123352
ENSMUSG00000026051.9	ENSMUSG00000026051	Ecrg4	ECRG4 augurin precursor [Source:MGI Symbol;Acc:MGI:1926146]	1.47385	4.82559	0.000124626
ENSMUSG00000031309.16	ENSMUSG00000031309	Rps6ka3	ribosomal protein S6 kinase polypeptide 3 [Source:MGI Symbol;Acc:MGI:104557]	1.9379	4.82344	0.000125394
ENSMUSG00000017716.16	ENSMUSG00000017716	Birc5	baculoviral IAP repeat-containing 5 [Source:MGI Symbol;Acc:MGI:1203517]	2.24051	4.8199	0.000126404
ENSMUSG00000027377.3	ENSMUSG00000027377	Mall	mal, T cell differentiation protein-like [Source:MGI Symbol;Acc:MGI:2385152]	3.07656	4.81989	0.000126404
ENSMUSG00000002249.22	ENSMUSG00000002249	Tead3	TEA domain family member 3 [Source:MGI Symbol;Acc:MGI:109241]	1.01402	4.81624	0.000127624
ENSMUSG00000048905.6	ENSMUSG00000048905	Bnip5	BCL2 interacting protein 5 [Source:MGI Symbol;Acc:MGI:1925441]	5.13794	4.81508	0.000127784
ENSMUSG00000022123.10	ENSMUSG00000022123	Scel	sciellin [Source:MGI Symbol;Acc:MGI:1891228]	2.74842	4.80989	0.000129967
ENSMUSG00000097638.2	ENSMUSG00000097638	Carlr	cardiac and apoptosis-related long non-coding RNA [Source:MGI Symbol;Acc:MGI:1914024]	-1.68011	-4.80694	0.000131308
ENSMUSG00000072720.10	ENSMUSG00000072720	Myo18b	myosin XVIIIb [Source:MGI Symbol;Acc:MGI:1921626]	2.08121	4.80586	0.00013143
ENSMUSG00000027533.11	ENSMUSG00000027533	Fabp5	fatty acid binding protein 5, epidermal [Source:MGI Symbol;Acc:MGI:101790]	2.11652	4.79671	0.000136963
ENSMUSG00000019590.17	ENSMUSG00000019590	Cyb561	cytochrome b-561 [Source:MGI Symbol;Acc:MGI:103253]	1.55778	4.7756	0.000150803
ENSMUSG00000004864.14	ENSMUSG00000004864	Mapk13	mitogen-activated protein kinase 13 [Source:MGI Symbol;Acc:MGI:1346864]	1.96668	4.7762	0.000150803
ENSMUSG00000021457.15	ENSMUSG00000021457	Syk	spleen tyrosine kinase [Source:MGI Symbol;Acc:MGI:99515]	1.44719	4.77072	0.000153152
ENSMUSG00000038523.11	ENSMUSG00000038523	1700003F12Rik	RIKEN cDNA 1700003F12 gene [Source:MGI Symbol;Acc:MGI:1922730]	-2.59916	-4.75722	0.000161675
ENSMUSG00000012187.14	ENSMUSG00000012187	Mogat1	monoacylglycerol O-acyltransferase 1 [Source:MGI Symbol;Acc:MGI:1915643]	-1.73504	-4.75718	0.000161675
ENSMUSG00000006205.14	ENSMUSG00000006205	Htra1	HtrA serine peptidase 1 [Source:MGI Symbol;Acc:MGI:1929076]	0.878155	4.75446	0.000162461
ENSMUSG00000030786.19	ENSMUSG00000030786	Itgam	integrin alpha M [Source:MGI Symbol;Acc:MGI:96607]	2.32723	4.75492	0.000162461
ENSMUSG00000031089.8	ENSMUSG00000031089	Slc6a14	solute carrier family 6 (neurotransmitter transporter), member 14 [Source:MGI Symbol;Acc:MGI:1890216]	6.2516	4.74997	0.000165409
ENSMUSG00000024922.3	ENSMUSG00000024922	Ovol1	ovo like zinc finger 1 [Source:MGI Symbol;Acc:MGI:1330290]	3.99249	4.74121	0.000171992
ENSMUSG00000015702.14	ENSMUSG00000015702	Anxa9	annexin A9 [Source:MGI Symbol;Acc:MGI:1923711]	3.00322	4.73599	0.00017573
ENSMUSG00000021638.13	ENSMUSG00000021638	Ocln	occludin [Source:MGI Symbol;Acc:MGI:106183]	1.11074	4.72566	0.000183357
ENSMUSG00000028699.10	ENSMUSG00000028699	Tspan1	tetraspanin 1 [Source:MGI Symbol;Acc:MGI:1914055]	9.81457	4.72608	0.000183357
ENSMUSG00000026535.10	ENSMUSG00000026535	Ifi202b	interferon activated gene 202B [Source:MGI Symbol;Acc:MGI:1347083]	4.99645	4.72129	0.000186569
ENSMUSG00000003752.10	ENSMUSG00000003752	Itpkc	inositol 1,4,5-trisphosphate 3-kinase C [Source:MGI Symbol;Acc:MGI:2442554]	2.84455	4.72038	0.000186627
ENSMUSG00000029022.19	ENSMUSG00000029022	Miip	migration and invasion inhibitory protein [Source:MGI Symbol;Acc:MGI:106506]	-1.19659	-4.71416	0.000191616
ENSMUSG00000001021.14	ENSMUSG00000001021	S100a3	S100 calcium binding protein A3 [Source:MGI Symbol;Acc:MGI:1338849]	4.37818	4.71279	0.000192118
ENSMUSG00000000792.3	ENSMUSG00000000792	Slc5a5	solute carrier family 5 (sodium iodide symporter), member 5 [Source:MGI Symbol;Acc:MGI:2149330]	-1.44885	-4.70831	0.000194789
ENSMUSG00000048234.14	ENSMUSG00000048234	Rnf149	ring finger protein 149 [Source:MGI Symbol;Acc:MGI:2677438]	0.876668	4.70892	0.000194789
ENSMUSG00000020415.17	ENSMUSG00000020415	Pttg1	pituitary tumor-transforming gene 1 [Source:MGI Symbol;Acc:MGI:1353578]	-0.897116	-4.70299	0.00019878
ENSMUSG00000042410.17	ENSMUSG00000042410	Agps	alkylglycerone phosphate synthase [Source:MGI Symbol;Acc:MGI:2443065]	1.14772	4.70157	0.00019878
ENSMUSG00000024754.14	ENSMUSG00000024754	Cemip2	cell migration inducing hyaluronidase 2 [Source:MGI Symbol;Acc:MGI:1890373]	1.55816	4.7003	0.00019878
ENSMUSG00000032656.15	ENSMUSG00000032656	Marchf3	membrane associated ring-CH-type finger 3 [Source:MGI Symbol;Acc:MGI:2443667]	1.69669	4.70005	0.00019878
ENSMUSG00000024479.4	ENSMUSG00000024479	Mal2	mal, T cell differentiation protein 2 [Source:MGI Symbol;Acc:MGI:2146021]	3.51445	4.70185	0.00019878
ENSMUSG00000018102.6	ENSMUSG00000018102	H2bc4	H2B clustered histone 4 [Source:MGI Symbol;Acc:MGI:1915274]	-0.983591	-4.69208	0.00020586
ENSMUSG00000035429.14	ENSMUSG00000035429	Ptprh	protein tyrosine phosphatase, receptor type, H [Source:MGI Symbol;Acc:MGI:3026877]	7.09405	4.67848	0.000219122
ENSMUSG00000020656.17	ENSMUSG00000020656	Grhl1	grainyhead like transcription factor 1 [Source:MGI Symbol;Acc:MGI:2182540]	2.49756	4.67551	0.00022144
ENSMUSG00000032193.10	ENSMUSG00000032193	Ldlr	low density lipoprotein receptor [Source:MGI Symbol;Acc:MGI:96765]	2.30677	4.66561	0.000230549
ENSMUSG00000033187.9	ENSMUSG00000033187	BC016579	cDNA sequence, BC016579 [Source:MGI Symbol;Acc:MGI:2384848]	4.56643	4.66048	0.000235448
ENSMUSG00000020732.14	ENSMUSG00000020732	Rab37	RAB37, member RAS oncogene family [Source:MGI Symbol;Acc:MGI:1929945]	-2.23227	-4.65034	0.000246365
ENSMUSG00000023015.15	ENSMUSG00000023015	Racgap1	Rac GTPase-activating protein 1 [Source:MGI Symbol;Acc:MGI:1349423]	2.21778	4.63708	0.000261683
ENSMUSG00000038151.14	ENSMUSG00000038151	Prdm1	PR domain containing 1, with ZNF domain [Source:MGI Symbol;Acc:MGI:99655]	3.00764	4.63108	0.000268337
ENSMUSG00000021640.7	ENSMUSG00000021640	Naip1	NLR family, apoptosis inhibitory protein 1 [Source:MGI Symbol;Acc:MGI:1298223]	5.93453	4.61754	0.000285351
ENSMUSG00000019853.7	ENSMUSG00000019853	Hebp2	heme binding protein 2 [Source:MGI Symbol;Acc:MGI:1860084]	1.9677	4.61407	0.000289055
ENSMUSG00000024524.18	ENSMUSG00000024524	Gnal	guanine nucleotide binding protein, alpha stimulating, olfactory type [Source:MGI Symbol;Acc:MGI:95774]	-1.20307	-4.61273	0.000289812
ENSMUSG00000074890.5	ENSMUSG00000074890	Lcmt2	leucine carboxyl methyltransferase 2 [Source:MGI Symbol;Acc:MGI:1353659]	-0.976715	-4.60553	0.000298883
ENSMUSG00000027907.5	ENSMUSG00000027907	S100a11	S100 calcium binding protein A11 [Source:MGI Symbol;Acc:MGI:1338798]	2.41574	4.60109	0.000304171
ENSMUSG00000042734.7	ENSMUSG00000042734	Ttc9	tetratricopeptide repeat domain 9 [Source:MGI Symbol;Acc:MGI:1916730]	2.35243	4.5984	0.000305808
ENSMUSG00000043782.10	ENSMUSG00000043782	Bicdl2	BICD family like cargo adaptor 2 [Source:MGI Symbol;Acc:MGI:2388267]	3.55421	4.59858	0.000305808
ENSMUSG00000056724.16	ENSMUSG00000056724	Nbeal2	neurobeachin-like 2 [Source:MGI Symbol;Acc:MGI:2448554]	2.42865	4.59656	0.000306207
ENSMUSG00000000983.14	ENSMUSG00000000983	Wfdc18	WAP four-disulfide core domain 18 [Source:MGI Symbol;Acc:MGI:107506]	5.06043	4.59204	0.000311757
ENSMUSG00000026073.14	ENSMUSG00000026073	Il1r2	interleukin 1 receptor, type II [Source:MGI Symbol;Acc:MGI:96546]	2.42983	4.5882	0.000316368
ENSMUSG00000027171.11	ENSMUSG00000027171	Prrg4	proline rich Gla (G-carboxyglutamic acid) 4 (transmembrane) [Source:MGI Symbol;Acc:MGI:2442211]	2.84112	4.58717	0.000316763
ENSMUSG00000053175.18	ENSMUSG00000053175	Bcl3	B cell leukemia/lymphoma 3 [Source:MGI Symbol;Acc:MGI:88140]	2.1231	4.57963	0.00032719
ENSMUSG00000030110.14	ENSMUSG00000030110	Ret	ret proto-oncogene [Source:MGI Symbol;Acc:MGI:97902]	1.97858	4.57174	0.00033852
ENSMUSG00000050463.10	ENSMUSG00000050463	Krt78	keratin 78 [Source:MGI Symbol;Acc:MGI:1917529]	3.67297	4.57019	0.000339786
ENSMUSG00000037725.9	ENSMUSG00000037725	Ckap2	cytoskeleton associated protein 2 [Source:MGI Symbol;Acc:MGI:1931797]	3.1077	4.56625	0.00034497
ENSMUSG00000022416.16	ENSMUSG00000022416	Cacna1i	calcium channel, voltage-dependent, alpha 1I subunit [Source:MGI Symbol;Acc:MGI:2178051]	3.3753	4.56197	0.000350803
ENSMUSG00000052688.13	ENSMUSG00000052688	Rab7b	RAB7B, member RAS oncogene family [Source:MGI Symbol;Acc:MGI:2442295]	1.61393	4.56033	0.000352273
ENSMUSG00000027931.13	ENSMUSG00000027931	Npr1	natriuretic peptide receptor 1 [Source:MGI Symbol;Acc:MGI:97371]	-1.24789	-4.55792	0.000355055
ENSMUSG00000075031.5	ENSMUSG00000075031	H2bc3	H2B clustered histone 3 [Source:MGI Symbol;Acc:MGI:2448377]	-3.07835	-4.55621	0.000356678
ENSMUSG00000035818.15	ENSMUSG00000035818	Plekhs1	pleckstrin homology domain containing, family S member 1 [Source:MGI Symbol;Acc:MGI:2443041]	6.39613	4.5453	0.000374319
ENSMUSG00000038936.14	ENSMUSG00000038936	Sccpdh	saccharopine dehydrogenase (putative) [Source:MGI Symbol;Acc:MGI:1924486]	-1.13631	-4.5374	0.000387242
ENSMUSG00000094840.6	ENSMUSG00000094840	Muc3a	mucin 3A, cell surface associated [Source:MGI Symbol;Acc:MGI:3588263]	-3.17929	-4.53375	0.000392073
ENSMUSG00000074277.5	ENSMUSG00000074277	Phldb3	pleckstrin homology like domain, family B, member 3 [Source:MGI Symbol;Acc:MGI:3642959]	2.85968	4.53328	0.000392073
ENSMUSG00000005087.18	ENSMUSG00000005087	Cd44	CD44 antigen [Source:MGI Symbol;Acc:MGI:88338]	1.70101	4.5259	0.000403154
ENSMUSG00000029322.13	ENSMUSG00000029322	Plac8	placenta-specific 8 [Source:MGI Symbol;Acc:MGI:2445289]	1.9395	4.52621	0.000403154
ENSMUSG00000032398.8	ENSMUSG00000032398	Snapc5	small nuclear RNA activating complex, polypeptide 5 [Source:MGI Symbol;Acc:MGI:1914282]	-0.836768	-4.52408	0.000404637
ENSMUSG00000038943.17	ENSMUSG00000038943	Prc1	protein regulator of cytokinesis 1 [Source:MGI Symbol;Acc:MGI:1858961]	2.45483	4.52365	0.000404637
ENSMUSG00000038235.5	ENSMUSG00000038235	F11r	F11 receptor [Source:MGI Symbol;Acc:MGI:1321398]	1.8604	4.51865	0.000412864
ENSMUSG00000037095.9	ENSMUSG00000037095	Lrg1	leucine-rich alpha-2-glycoprotein 1 [Source:MGI Symbol;Acc:MGI:1924155]	1.8328	4.51592	0.000416786
ENSMUSG00000001420.14	ENSMUSG00000001420	Tmem79	transmembrane protein 79 [Source:MGI Symbol;Acc:MGI:1919163]	2.65733	4.49606	0.000456062
ENSMUSG00000053137.8	ENSMUSG00000053137	Mapk11	mitogen-activated protein kinase 11 [Source:MGI Symbol;Acc:MGI:1338024]	2.35442	4.49292	0.000461254
ENSMUSG00000051728.8	ENSMUSG00000051728	Fam243	family with sequence similarity 243 [Source:MGI Symbol;Acc:MGI:1922578]	-1.59017	-4.48734	0.000471729
ENSMUSG00000032257.7	ENSMUSG00000032257	Ankk1	ankyrin repeat and kinase domain containing 1 [Source:MGI Symbol;Acc:MGI:3045301]	3.01854	4.48668	0.000471729
ENSMUSG00000030536.11	ENSMUSG00000030536	Iqgap1	IQ motif containing GTPase activating protein 1 [Source:MGI Symbol;Acc:MGI:1352757]	1.35371	4.48423	0.000475557
ENSMUSG00000044734.17	ENSMUSG00000044734	Serpinb1a	serine (or cysteine) peptidase inhibitor, clade B, member 1a [Source:MGI Symbol;Acc:MGI:1913472]	2.52239	4.47417	0.00049681
ENSMUSG00000034485.11	ENSMUSG00000034485	Uaca	uveal autoantigen with coiled-coil domains and ankyrin repeats [Source:MGI Symbol;Acc:MGI:1919815]	1.75886	4.47136	0.000501683
ENSMUSG00000047246.8	ENSMUSG00000047246	H2bc6	H2B clustered histone 6 [Source:MGI Symbol;Acc:MGI:2448380]	-1.52393	-4.47009	0.000502972
ENSMUSG00000081058.6	ENSMUSG00000081058	H3c15	H3 clustered histone 15 [Source:MGI Symbol;Acc:MGI:2448357]	-1.42781	-4.46321	0.000515924
ENSMUSG00000027332.12	ENSMUSG00000027332	Ivd	isovaleryl coenzyme A dehydrogenase [Source:MGI Symbol;Acc:MGI:1929242]	-0.90302	-4.46387	0.000515924
ENSMUSG00000020905.12	ENSMUSG00000020905	Usp43	ubiquitin specific peptidase 43 [Source:MGI Symbol;Acc:MGI:2444541]	2.89964	4.45997	0.00052204
ENSMUSG00000062345.11	ENSMUSG00000062345	Serpinb2	serine (or cysteine) peptidase inhibitor, clade B, member 2 [Source:MGI Symbol;Acc:MGI:97609]	7.07575	4.45514	0.000532161
ENSMUSG00000095463.9	ENSMUSG00000095463	Entpd4	ectonucleoside triphosphate diphosphohydrolase 4 [Source:MGI Symbol;Acc:MGI:1914714]	-0.718412	-4.45122	0.000538601
ENSMUSG00000049907.9	ENSMUSG00000049907	Rasl11b	RAS-like, family 11, member B [Source:MGI Symbol;Acc:MGI:1916189]	0.886603	4.45043	0.000538601
ENSMUSG00000025372.17	ENSMUSG00000025372	Baiap2	brain-specific angiogenesis inhibitor 1-associated protein 2 [Source:MGI Symbol;Acc:MGI:2137336]	2.54251	4.45069	0.000538601
ENSMUSG00000074829.11	ENSMUSG00000074829	2010315B03Rik	RIKEN cDNA 2010315B03 gene [Source:MGI Symbol;Acc:MGI:1919321]	-1.24135	-4.43961	0.000564544
ENSMUSG00000048764.17	ENSMUSG00000048764	Tmprss11f	transmembrane protease, serine 11f [Source:MGI Symbol;Acc:MGI:2442348]	6.38708	4.43882	0.000564782
ENSMUSG00000118672.1	ENSMUSG00000118672	Muc4	mucin 4 [Source:NCBI gene (formerly Entrezgene);Acc:140474]	5.36843	4.43218	0.000580564
ENSMUSG00000022367.8	ENSMUSG00000022367	Has2	hyaluronan synthase 2 [Source:MGI Symbol;Acc:MGI:107821]	2.07009	4.43052	0.000583156
ENSMUSG00000002057.5	ENSMUSG00000002057	Foxn1	forkhead box N1 [Source:MGI Symbol;Acc:MGI:102949]	6.58442	4.42931	0.000584536
ENSMUSG00000052396.8	ENSMUSG00000052396	Mogat2	monoacylglycerol O-acyltransferase 2 [Source:MGI Symbol;Acc:MGI:2663253]	-2.346	-4.42585	0.000592049
ENSMUSG00000032860.6	ENSMUSG00000032860	P2ry2	purinergic receptor P2Y, G-protein coupled 2 [Source:MGI Symbol;Acc:MGI:105107]	1.65051	4.42293	0.00059818
ENSMUSG00000042724.9	ENSMUSG00000042724	Map3k9	mitogen-activated protein kinase kinase kinase 9 [Source:MGI Symbol;Acc:MGI:2449952]	2.42104	4.42111	0.000599388
ENSMUSG00000054161.13	ENSMUSG00000054161	Fam83e	family with sequence similarity 83, member E [Source:MGI Symbol;Acc:MGI:1921063]	4.58094	4.41963	0.000601594
ENSMUSG00000067714.14	ENSMUSG00000067714	Lpar5	lysophosphatidic acid receptor 5 [Source:MGI Symbol;Acc:MGI:2685918]	4.03749	4.41061	0.000623249
ENSMUSG00000064220.7	ENSMUSG00000064220	H2ac18	H2A clustered histone 18 [Source:MGI Symbol;Acc:MGI:96097]	-1.13745	-4.39952	0.000653895
ENSMUSG00000040283.15	ENSMUSG00000040283	Btnl9	butyrophilin-like 9 [Source:MGI Symbol;Acc:MGI:2442439]	2.42949	4.39871	0.000654275
ENSMUSG00000059325.15	ENSMUSG00000059325	Hopx	HOP homeobox [Source:MGI Symbol;Acc:MGI:1916782]	2.68174	4.38954	0.000680347
ENSMUSG00000062760.12	ENSMUSG00000062760	Shisal1	shisa like 1 [Source:MGI Symbol;Acc:MGI:1919551]	-1.60369	-4.38873	0.000680724
ENSMUSG00000036291.7	ENSMUSG00000036291	Ap5m1	adaptor-related protein complex 5, mu 1 subunit [Source:MGI Symbol;Acc:MGI:1921635]	-0.832989	-4.38243	0.00069854
ENSMUSG00000024561.12	ENSMUSG00000024561	Mbd1	methyl-CpG binding domain protein 1 [Source:MGI Symbol;Acc:MGI:1333811]	0.883659	4.38013	0.000700251
ENSMUSG00000022636.14	ENSMUSG00000022636	Alcam	activated leukocyte cell adhesion molecule [Source:MGI Symbol;Acc:MGI:1313266]	2.69411	4.37987	0.000700251
ENSMUSG00000038781.8	ENSMUSG00000038781	Stap2	signal transducing adaptor family member 2 [Source:MGI Symbol;Acc:MGI:2147039]	2.32329	4.37865	0.000702022
ENSMUSG00000027375.15	ENSMUSG00000027375	Mal	myelin and lymphocyte protein, T cell differentiation protein [Source:MGI Symbol;Acc:MGI:892970]	3.22848	4.37249	0.000718065
ENSMUSG00000029819.7	ENSMUSG00000029819	Npy	neuropeptide Y [Source:MGI Symbol;Acc:MGI:97374]	3.53065	4.37238	0.000718065
ENSMUSG00000038859.8	ENSMUSG00000038859	Baiap2l1	BAI1-associated protein 2-like 1 [Source:MGI Symbol;Acc:MGI:1914148]	1.49322	4.37005	0.000721383
ENSMUSG00000032358.13	ENSMUSG00000032358	Fam83b	family with sequence similarity 83, member B [Source:MGI Symbol;Acc:MGI:2685362]	3.58272	4.37062	0.000721383
ENSMUSG00000025059.17	ENSMUSG00000025059	Gk	glycerol kinase [Source:MGI Symbol;Acc:MGI:106594]	2.25872	4.36895	0.000722826
ENSMUSG00000039997.17	ENSMUSG00000039997	Ifi203	interferon activated gene 203 [Source:MGI Symbol;Acc:MGI:96428]	1.95562	4.36619	0.000728083
ENSMUSG00000040855.16	ENSMUSG00000040855	Reps2	RALBP1 associated Eps domain containing protein 2 [Source:MGI Symbol;Acc:MGI:2663511]	2.29549	4.36604	0.000728083
ENSMUSG00000027577.15	ENSMUSG00000027577	Chrna4	cholinergic receptor, nicotinic, alpha polypeptide 4 [Source:MGI Symbol;Acc:MGI:87888]	1.71412	4.35852	0.000749053
ENSMUSG00000022323.12	ENSMUSG00000022323	Rida	reactive intermediate imine deaminase A homolog [Source:MGI Symbol;Acc:MGI:1095401]	-0.810363	-4.34792	0.000780407
ENSMUSG00000026315.14	ENSMUSG00000026315	Serpinb8	serine (or cysteine) peptidase inhibitor, clade B, member 8 [Source:MGI Symbol;Acc:MGI:894657]	2.49138	4.34757	0.000780407
ENSMUSG00000061068.8	ENSMUSG00000061068	Mcpt4	mast cell protease 4 [Source:MGI Symbol;Acc:MGI:96940]	2.61342	4.34857	0.000780407
ENSMUSG00000024066.10	ENSMUSG00000024066	Xdh	xanthine dehydrogenase [Source:MGI Symbol;Acc:MGI:98973]	1.36375	4.34086	0.000799908
ENSMUSG00000020183.12	ENSMUSG00000020183	Cpm	carboxypeptidase M [Source:MGI Symbol;Acc:MGI:1917824]	2.29819	4.34104	0.000799908
ENSMUSG00000029059.10	ENSMUSG00000029059	Prxl2b	peroxiredoxin like 2B [Source:MGI Symbol;Acc:MGI:1913719]	-0.72028	-4.34004	0.000800537
ENSMUSG00000055430.5	ENSMUSG00000055430	Nap1l5	nucleosome assembly protein 1-like 5 [Source:MGI Symbol;Acc:MGI:1923555]	-1.15554	-4.33563	0.000813676
ENSMUSG00000036698.12	ENSMUSG00000036698	Ago2	argonaute RISC catalytic subunit 2 [Source:MGI Symbol;Acc:MGI:2446632]	0.658188	4.33517	0.000813676
ENSMUSG00000073399.10	ENSMUSG00000073399	Trim40	tripartite motif-containing 40 [Source:MGI Symbol;Acc:MGI:2684881]	5.26984	4.33404	0.000815489
ENSMUSG00000014503.16	ENSMUSG00000014503	Pkd2l2	polycystic kidney disease 2-like 2 [Source:MGI Symbol;Acc:MGI:1858231]	-2.92993	-4.33221	0.000819884
ENSMUSG00000021228.16	ENSMUSG00000021228	Acot3	acyl-CoA thioesterase 3 [Source:MGI Symbol;Acc:MGI:2159619]	-2.62923	-4.33048	0.000823961
ENSMUSG00000030236.11	ENSMUSG00000030236	Slco1b2	solute carrier organic anion transporter family, member 1b2 [Source:MGI Symbol;Acc:MGI:1351899]	-2.81151	-4.32716	0.000834066
ENSMUSG00000014351.13	ENSMUSG00000014351	Gip	gastric inhibitory polypeptide [Source:MGI Symbol;Acc:MGI:107504]	-1.51004	-4.32578	0.000836899
ENSMUSG00000020808.4	ENSMUSG00000020808	Pimreg	PICALM interacting mitotic regulator [Source:MGI Symbol;Acc:MGI:1924434]	3.59022	4.32503	0.000837307
ENSMUSG00000029859.7	ENSMUSG00000029859	Epha1	Eph receptor A1 [Source:MGI Symbol;Acc:MGI:107381]	2.35083	4.31931	0.000856838
ENSMUSG00000022540.17	ENSMUSG00000022540	Rogdi	rogdi homolog [Source:MGI Symbol;Acc:MGI:1913299]	-1.14839	-4.31241	0.000881508
ENSMUSG00000031373.5	ENSMUSG00000031373	Car5b	carbonic anhydrase 5b, mitochondrial [Source:MGI Symbol;Acc:MGI:1926249]	1.41615	4.30964	0.000885065
ENSMUSG00000029189.11	ENSMUSG00000029189	Sel1l3	sel-1 suppressor of lin-12-like 3 (C. elegans) [Source:MGI Symbol;Acc:MGI:1916941]	1.94032	4.31001	0.000885065
ENSMUSG00000026070.16	ENSMUSG00000026070	Il18r1	interleukin 18 receptor 1 [Source:MGI Symbol;Acc:MGI:105383]	3.5388	4.3108	0.000885065
ENSMUSG00000040957.16	ENSMUSG00000040957	Cables1	CDK5 and Abl enzyme substrate 1 [Source:MGI Symbol;Acc:MGI:1927065]	1.01653	4.30463	0.000902515
ENSMUSG00000002799.7	ENSMUSG00000002799	Jag2	jagged 2 [Source:MGI Symbol;Acc:MGI:1098270]	1.63506	4.30396	0.000902515
ENSMUSG00000041827.16	ENSMUSG00000041827	Oasl1	2'-5' oligoadenylate synthetase-like 1 [Source:MGI Symbol;Acc:MGI:2180849]	2.96607	4.30344	0.000902515
ENSMUSG00000047139.10	ENSMUSG00000047139	Cd24a	CD24a antigen [Source:MGI Symbol;Acc:MGI:88323]	2.19166	4.29571	0.00093196
ENSMUSG00000028108.17	ENSMUSG00000028108	Ecm1	extracellular matrix protein 1 [Source:MGI Symbol;Acc:MGI:103060]	1.56022	4.29061	0.000950923
ENSMUSG00000053054.14	ENSMUSG00000053054	Adh6a	alcohol dehydrogenase 6A (class V) [Source:MGI Symbol;Acc:MGI:1916367]	6.28241	4.28727	0.000962647
ENSMUSG00000040564.15	ENSMUSG00000040564	Apoc1	apolipoprotein C-I [Source:MGI Symbol;Acc:MGI:88053]	2.85221	4.28557	0.000967337
ENSMUSG00000028496.18	ENSMUSG00000028496	Mllt3	myeloid/lymphoid or mixed-lineage leukemia; translocated to, 3 [Source:MGI Symbol;Acc:MGI:1917372]	1.66899	4.28223	0.000979273
ENSMUSG00000061751.17	ENSMUSG00000061751	Kalrn	kalirin, RhoGEF kinase [Source:MGI Symbol;Acc:MGI:2685385]	1.22818	4.27579	0.00100525
ENSMUSG00000030545.10	ENSMUSG00000030545	Pex11a	peroxisomal biogenesis factor 11 alpha [Source:MGI Symbol;Acc:MGI:1338788]	-0.973765	-4.26784	0.00103884
ENSMUSG00000026638.16	ENSMUSG00000026638	Irf6	interferon regulatory factor 6 [Source:MGI Symbol;Acc:MGI:1859211]	2.85	4.26223	0.00106236
ENSMUSG00000031372.8	ENSMUSG00000031372	Trex2	three prime repair exonuclease 2 [Source:MGI Symbol;Acc:MGI:1346343]	4.96857	4.25934	0.00107326
ENSMUSG00000049723.15	ENSMUSG00000049723	Mmp12	matrix metallopeptidase 12 [Source:MGI Symbol;Acc:MGI:97005]	2.00333	4.25461	0.00109019
ENSMUSG00000019947.11	ENSMUSG00000019947	Arid5b	AT rich interactive domain 5B (MRF1-like) [Source:MGI Symbol;Acc:MGI:2175912]	1.58078	4.25225	0.00109877
ENSMUSG00000061322.16	ENSMUSG00000061322	Dnai1	dynein axonemal intermediate chain 1 [Source:MGI Symbol;Acc:MGI:1916172]	-1.46905	-4.25018	0.00110187
ENSMUSG00000027784.11	ENSMUSG00000027784	Ppm1l	protein phosphatase 1 (formerly 2C)-like [Source:MGI Symbol;Acc:MGI:2139740]	1.2976	4.25045	0.00110187
ENSMUSG00000031004.9	ENSMUSG00000031004	Mki67	antigen identified by monoclonal antibody Ki 67 [Source:MGI Symbol;Acc:MGI:106035]	2.8659	4.2498	0.00110187
ENSMUSG00000032584.13	ENSMUSG00000032584	Mst1r	macrophage stimulating 1 receptor (c-met-related tyrosine kinase) [Source:MGI Symbol;Acc:MGI:99614]	3.50316	4.24793	0.00110812
ENSMUSG00000015745.10	ENSMUSG00000015745	Plekho1	pleckstrin homology domain containing, family O member 1 [Source:MGI Symbol;Acc:MGI:1914470]	0.923516	4.23503	0.00117054
ENSMUSG00000057098.15	ENSMUSG00000057098	Ebf1	early B cell factor 1 [Source:MGI Symbol;Acc:MGI:95275]	2.04925	4.23205	0.00117982
ENSMUSG00000079554.3	ENSMUSG00000079554	Aox2	aldehyde oxidase 2 [Source:MGI Symbol;Acc:MGI:3529596]	2.03546	4.22619	0.00120454
ENSMUSG00000042659.16	ENSMUSG00000042659	Arrdc4	arrestin domain containing 4 [Source:MGI Symbol;Acc:MGI:1913662]	2.03383	4.22449	0.00121046
ENSMUSG00000023959.11	ENSMUSG00000023959	Clic5	chloride intracellular channel 5 [Source:MGI Symbol;Acc:MGI:1917912]	1.70297	4.22273	0.00121677
ENSMUSG00000039196.3	ENSMUSG00000039196	Orm1	orosomucoid 1 [Source:MGI Symbol;Acc:MGI:97443]	3.75149	4.21908	0.00123335
ENSMUSG00000079457.12	ENSMUSG00000079457	Gm7609	predicted pseudogene 7609 [Source:MGI Symbol;Acc:MGI:3644536]	3.84136	4.21806	0.00123569
ENSMUSG00000055333.15	ENSMUSG00000055333	Fat2	FAT atypical cadherin 2 [Source:MGI Symbol;Acc:MGI:2685369]	2.46519	4.21697	0.00123788
ENSMUSG00000029161.8	ENSMUSG00000029161	Cgref1	cell growth regulator with EF hand domain 1 [Source:MGI Symbol;Acc:MGI:1915817]	2.58576	4.21648	0.00123788
ENSMUSG00000027276.8	ENSMUSG00000027276	Jag1	jagged 1 [Source:MGI Symbol;Acc:MGI:1095416]	0.70579	4.21279	0.001255
ENSMUSG00000039419.18	ENSMUSG00000039419	Cntnap2	contactin associated protein-like 2 [Source:MGI Symbol;Acc:MGI:1914047]	-1.07835	-4.20882	0.00127393
ENSMUSG00000050063.19	ENSMUSG00000050063	Klk6	kallikrein related-peptidase 6 [Source:MGI Symbol;Acc:MGI:1343166]	-7.17671	-4.20347	0.0012939
ENSMUSG00000028656.15	ENSMUSG00000028656	Cap1	CAP, adenylate cyclase-associated protein 1 (yeast) [Source:MGI Symbol;Acc:MGI:88262]	0.791214	4.20326	0.0012939
ENSMUSG00000000731.16	ENSMUSG00000000731	Aire	autoimmune regulator (autoimmune polyendocrinopathy candidiasis ectodermal dystrophy) [Source:MGI Symbol;Acc:MGI:1338803]	1.89707	4.20297	0.0012939
ENSMUSG00000017978.19	ENSMUSG00000017978	Cadps2	Ca2+-dependent activator protein for secretion 2 [Source:MGI Symbol;Acc:MGI:2443963]	2.11615	4.20454	0.0012939
ENSMUSG00000062609.15	ENSMUSG00000062609	Kcnj15	potassium inwardly-rectifying channel, subfamily J, member 15 [Source:MGI Symbol;Acc:MGI:1310000]	2.95203	4.19893	0.00131167
ENSMUSG00000032221.15	ENSMUSG00000032221	Mns1	meiosis-specific nuclear structural protein 1 [Source:MGI Symbol;Acc:MGI:107933]	-2.64496	-4.19305	0.00133467
ENSMUSG00000090272.10	ENSMUSG00000090272	Mndal	myeloid nuclear differentiation antigen like [Source:MGI Symbol;Acc:MGI:3780953]	1.87701	4.19405	0.00133467
ENSMUSG00000043461.14	ENSMUSG00000043461	Sptssb	serine palmitoyltransferase, small subunit B [Source:MGI Symbol;Acc:MGI:1913433]	3.2531	4.19339	0.00133467
ENSMUSG00000049436.6	ENSMUSG00000049436	Upk1b	uroplakin 1B [Source:MGI Symbol;Acc:MGI:98912]	3.01423	4.17956	0.00140375
ENSMUSG00000053797.11	ENSMUSG00000053797	Krt16	keratin 16 [Source:MGI Symbol;Acc:MGI:96690]	5.03727	4.17929	0.00140375
ENSMUSG00000035683.14	ENSMUSG00000035683	Melk	maternal embryonic leucine zipper kinase [Source:MGI Symbol;Acc:MGI:106924]	3.66189	4.17687	0.0014152
ENSMUSG00000031391.19	ENSMUSG00000031391	L1cam	L1 cell adhesion molecule [Source:MGI Symbol;Acc:MGI:96721]	2.0192	4.1724	0.00143578
ENSMUSG00000047104.6	ENSMUSG00000047104	Pbp2	phosphatidylethanolamine binding protein 2 [Source:MGI Symbol;Acc:MGI:1923650]	5.25314	4.17292	0.00143578
ENSMUSG00000045027.8	ENSMUSG00000045027	Prss22	protease, serine 22 [Source:MGI Symbol;Acc:MGI:1918085]	6.38838	4.17188	0.00143578
ENSMUSG00000044258.11	ENSMUSG00000044258	Ctla2a	cytotoxic T lymphocyte-associated protein 2 alpha [Source:MGI Symbol;Acc:MGI:88554]	1.2989	4.17102	0.00143762
ENSMUSG00000029372.8	ENSMUSG00000029372	Ppbp	pro-platelet basic protein [Source:MGI Symbol;Acc:MGI:1888712]	4.10738	4.16903	0.00144667
ENSMUSG00000007041.10	ENSMUSG00000007041	Clic1	chloride intracellular channel 1 [Source:MGI Symbol;Acc:MGI:2148924]	1.39746	4.16827	0.00144793
ENSMUSG00000032092.6	ENSMUSG00000032092	Mpzl2	myelin protein zero-like 2 [Source:MGI Symbol;Acc:MGI:1289160]	2.70735	4.16263	0.00148051
ENSMUSG00000001552.15	ENSMUSG00000001552	Jup	junction plakoglobin [Source:MGI Symbol;Acc:MGI:96650]	2.26848	4.16134	0.00148522
ENSMUSG00000025241.17	ENSMUSG00000025241	Fyco1	FYVE and coiled-coil domain containing 1 [Source:MGI Symbol;Acc:MGI:107277]	-0.87157	-4.15677	0.00150785
ENSMUSG00000089694.3	ENSMUSG00000089694	Nat8f7	N-acetyltransferase 8 (GCN5-related) family member 7 [Source:MGI Symbol;Acc:MGI:3782661]	1.79074	4.15149	0.00153926
ENSMUSG00000025473.17	ENSMUSG00000025473	Adam8	a disintegrin and metallopeptidase domain 8 [Source:MGI Symbol;Acc:MGI:107825]	1.97438	4.15071	0.00154081
ENSMUSG00000028003.7	ENSMUSG00000028003	Lrat	lecithin-retinol acyltransferase (phosphatidylcholine-retinol-O-acyltransferase) [Source:MGI Symbol;Acc:MGI:1891259]	-1.63551	-4.14834	0.00155305
ENSMUSG00000001156.10	ENSMUSG00000001156	Mxd1	MAX dimerization protein 1 [Source:MGI Symbol;Acc:MGI:96908]	1.92729	4.14353	0.00158215
ENSMUSG00000071713.7	ENSMUSG00000071713	Csf2rb	colony stimulating factor 2 receptor, beta, low-affinity (granulocyte-macrophage) [Source:MGI Symbol;Acc:MGI:1339759]	1.4859	4.14226	0.00158441
ENSMUSG00000029177.10	ENSMUSG00000029177	Cenpa	centromere protein A [Source:MGI Symbol;Acc:MGI:88375]	1.80143	4.14209	0.00158441
ENSMUSG00000030701.18	ENSMUSG00000030701	Plekhb1	pleckstrin homology domain containing, family B (evectins) member 1 [Source:MGI Symbol;Acc:MGI:1351469]	-1.33039	-4.13953	0.00159838
ENSMUSG00000014813.10	ENSMUSG00000014813	Stc1	stanniocalcin 1 [Source:MGI Symbol;Acc:MGI:109131]	1.39658	4.13764	0.00160275
ENSMUSG00000005148.9	ENSMUSG00000005148	Klf5	Kruppel-like factor 5 [Source:MGI Symbol;Acc:MGI:1338056]	2.74705	4.13725	0.00160275
ENSMUSG00000011382.9	ENSMUSG00000011382	Dhdh	dihydrodiol dehydrogenase (dimeric) [Source:MGI Symbol;Acc:MGI:1919005]	-1.2282	-4.12487	0.00167261
ENSMUSG00000028256.17	ENSMUSG00000028256	Odf2l	outer dense fiber of sperm tails 2-like [Source:MGI Symbol;Acc:MGI:1098600]	-0.815479	-4.12416	0.00167261
ENSMUSG00000040139.15	ENSMUSG00000040139	9430038I01Rik	RIKEN cDNA 9430038I01 gene [Source:MGI Symbol;Acc:MGI:1924502]	1.2005	4.1238	0.00167261
ENSMUSG00000037370.14	ENSMUSG00000037370	Enpp1	ectonucleotide pyrophosphatase/phosphodiesterase 1 [Source:MGI Symbol;Acc:MGI:97370]	1.64366	4.12519	0.00167261
ENSMUSG00000025888.7	ENSMUSG00000025888	Casp1	caspase 1 [Source:MGI Symbol;Acc:MGI:96544]	1.90314	4.12364	0.00167261
ENSMUSG00000057103.12	ENSMUSG00000057103	Nat8f1	N-acetyltransferase 8 (GCN5-related) family member 1 [Source:MGI Symbol;Acc:MGI:1913366]	-1.38744	-4.12019	0.00169169
ENSMUSG00000022941.9	ENSMUSG00000022941	Ripply3	ripply transcriptional repressor 3 [Source:MGI Symbol;Acc:MGI:2181192]	2.49013	4.11995	0.00169169
ENSMUSG00000032020.16	ENSMUSG00000032020	Ubash3b	ubiquitin associated and SH3 domain containing, B [Source:MGI Symbol;Acc:MGI:1920078]	0.99521	4.11785	0.00170317
ENSMUSG00000018569.13	ENSMUSG00000018569	Cldn7	claudin 7 [Source:MGI Symbol;Acc:MGI:1859285]	3.03104	4.11067	0.00175291
ENSMUSG00000038168.6	ENSMUSG00000038168	P3h2	prolyl 3-hydroxylase 2 [Source:MGI Symbol;Acc:MGI:2146663]	1.33202	4.10282	0.00180927
ENSMUSG00000044912.12	ENSMUSG00000044912	Syt16	synaptotagmin XVI [Source:MGI Symbol;Acc:MGI:2673872]	3.36398	4.09839	0.00183998
ENSMUSG00000023235.15	ENSMUSG00000023235	Ccl25	chemokine (C-C motif) ligand 25 [Source:MGI Symbol;Acc:MGI:1099448]	-1.272	-4.09461	0.00186597
ENSMUSG00000068231.6	ENSMUSG00000068231	Vmn1r43	vomeronasal 1 receptor 43 [Source:MGI Symbol;Acc:MGI:2148510]	5.7841	4.09009	0.00189393
ENSMUSG00000033825.11	ENSMUSG00000033825	Tpsb2	tryptase beta 2 [Source:MGI Symbol;Acc:MGI:96942]	3.05211	4.08936	0.00189552
ENSMUSG00000019846.12	ENSMUSG00000019846	Lama4	laminin, alpha 4 [Source:MGI Symbol;Acc:MGI:109321]	1.55002	4.0885	0.00189821
ENSMUSG00000055560.9	ENSMUSG00000055560	Zfp459	zinc finger protein 459 [Source:MGI Symbol;Acc:MGI:3040701]	-2.54456	-4.08163	0.00194268
ENSMUSG00000058145.17	ENSMUSG00000058145	Adamts17	a disintegrin-like and metallopeptidase (reprolysin type) with thrombospondin type 1 motif, 17 [Source:MGI Symbol;Acc:MGI:3588195]	5.18509	4.08154	0.00194268
ENSMUSG00000051439.8	ENSMUSG00000051439	Cd14	CD14 antigen [Source:MGI Symbol;Acc:MGI:88318]	1.28609	4.08073	0.00194478
ENSMUSG00000098557.2	ENSMUSG00000098557	Kctd12	potassium channel tetramerisation domain containing 12 [Source:MGI Symbol;Acc:MGI:2145823]	2.02688	4.08004	0.00194478
ENSMUSG00000044041.5	ENSMUSG00000044041	Krt13	keratin 13 [Source:MGI Symbol;Acc:MGI:101925]	5.47569	4.07971	0.00194478
ENSMUSG00000046841.6	ENSMUSG00000046841	Ckap4	cytoskeleton-associated protein 4 [Source:MGI Symbol;Acc:MGI:2444926]	1.49699	4.07821	0.00195293
ENSMUSG00000048992.10	ENSMUSG00000048992	Prss32	protease, serine 32 [Source:MGI Symbol;Acc:MGI:1917064]	5.13433	4.06959	0.00201753
ENSMUSG00000002847.8	ENSMUSG00000002847	Pla1a	phospholipase A1 member A [Source:MGI Symbol;Acc:MGI:1934677]	1.99404	4.0672	0.00202918
ENSMUSG00000034226.8	ENSMUSG00000034226	Rhov	ras homolog family member V [Source:MGI Symbol;Acc:MGI:2444227]	3.35775	4.06594	0.00203571
ENSMUSG00000040624.19	ENSMUSG00000040624	Plekhg1	pleckstrin homology domain containing, family G (with RhoGef domain) member 1 [Source:MGI Symbol;Acc:MGI:2676551]	1.79554	4.05908	0.00208711
ENSMUSG00000070305.11	ENSMUSG00000070305	Mpzl3	myelin protein zero-like 3 [Source:MGI Symbol;Acc:MGI:2442647]	2.26175	4.0565	0.00210564
ENSMUSG00000059866.14	ENSMUSG00000059866	Tnip2	TNFAIP3 interacting protein 2 [Source:MGI Symbol;Acc:MGI:2386643]	1.18349	4.05545	0.00211047
ENSMUSG00000040093.17	ENSMUSG00000040093	Bmf	BCL2 modifying factor [Source:MGI Symbol;Acc:MGI:2176433]	-1.14643	-4.05322	0.00212599
ENSMUSG00000021411.17	ENSMUSG00000021411	Pxdc1	PX domain containing 1 [Source:MGI Symbol;Acc:MGI:1914145]	1.36678	4.04994	0.00214852
ENSMUSG00000046694.7	ENSMUSG00000046694	Tent5b	terminal nucleotidyltransferase 5B [Source:MGI Symbol;Acc:MGI:2140500]	2.97478	4.04972	0.00214852
ENSMUSG00000048612.17	ENSMUSG00000048612	Myof	myoferlin [Source:MGI Symbol;Acc:MGI:1919192]	0.983149	4.04883	0.00215198
ENSMUSG00000074595.10	ENSMUSG00000074595	Wfdc6a	WAP four-disulfide core domain 6A [Source:MGI Symbol;Acc:MGI:2684968]	-1.43689	-4.0466	0.00216377
ENSMUSG00000024942.20	ENSMUSG00000024942	Capn1	calpain 1 [Source:MGI Symbol;Acc:MGI:88263]	2.21777	4.04653	0.00216377
ENSMUSG00000068923.15	ENSMUSG00000068923	Syt11	synaptotagmin XI [Source:MGI Symbol;Acc:MGI:1859547]	-0.937006	-4.04394	0.00218306
ENSMUSG00000095241.3	ENSMUSG00000095241	Gm5478	predicted pseudogene 5478 [Source:MGI Symbol;Acc:MGI:3646318]	5.29377	4.04062	0.0022094
ENSMUSG00000018166.9	ENSMUSG00000018166	Erbb3	erb-b2 receptor tyrosine kinase 3 [Source:MGI Symbol;Acc:MGI:95411]	3.26178	4.03925	0.00221753
ENSMUSG00000041309.18	ENSMUSG00000041309	Nkx6-2	NK6 homeobox 2 [Source:MGI Symbol;Acc:MGI:1352738]	-6.09228	-4.03744	0.00222992
ENSMUSG00000032528.6	ENSMUSG00000032528	Vipr1	vasoactive intestinal peptide receptor 1 [Source:MGI Symbol;Acc:MGI:109272]	1.79431	4.03658	0.00223328
ENSMUSG00000024014.9	ENSMUSG00000024014	Pim1	proviral integration site 1 [Source:MGI Symbol;Acc:MGI:97584]	1.19154	4.03073	0.00227003
ENSMUSG00000040734.15	ENSMUSG00000040734	Ppp1r13l	protein phosphatase 1, regulatory subunit 13 like [Source:MGI Symbol;Acc:MGI:3525053]	2.33454	4.03137	0.00227003
ENSMUSG00000054106.8	ENSMUSG00000054106	Try4	trypsin 4 [Source:MGI Symbol;Acc:MGI:102757]	4.97791	4.03083	0.00227003
ENSMUSG00000021108.19	ENSMUSG00000021108	Prkch	protein kinase C, eta [Source:MGI Symbol;Acc:MGI:97600]	1.48616	4.02935	0.00227849
ENSMUSG00000024486.7	ENSMUSG00000024486	Hbegf	heparin-binding EGF-like growth factor [Source:MGI Symbol;Acc:MGI:96070]	1.90985	4.02628	0.00230351
ENSMUSG00000055745.5	ENSMUSG00000055745	Rtl6	retrotransposon Gag like 6 [Source:MGI Symbol;Acc:MGI:2675858]	-0.964473	-4.01879	0.00236789
ENSMUSG00000026580.17	ENSMUSG00000026580	Selp	selectin, platelet [Source:MGI Symbol;Acc:MGI:98280]	1.60709	4.01882	0.00236789
ENSMUSG00000027315.14	ENSMUSG00000027315	Spint1	serine protease inhibitor, Kunitz type 1 [Source:MGI Symbol;Acc:MGI:1338033]	3.02046	4.01753	0.00237558
ENSMUSG00000039062.16	ENSMUSG00000039062	Anpep	alanyl (membrane) aminopeptidase [Source:MGI Symbol;Acc:MGI:5000466]	1.53864	4.01645	0.00238149
ENSMUSG00000026785.15	ENSMUSG00000026785	Pkn3	protein kinase N3 [Source:MGI Symbol;Acc:MGI:2388285]	1.42487	4.01529	0.00238819
ENSMUSG00000070942.9	ENSMUSG00000070942	Il1rl2	interleukin 1 receptor-like 2 [Source:MGI Symbol;Acc:MGI:1913107]	2.52325	4.01289	0.0024075
ENSMUSG00000062312.6	ENSMUSG00000062312	Erbb2	erb-b2 receptor tyrosine kinase 2 [Source:MGI Symbol;Acc:MGI:95410]	1.57451	4.01092	0.00241642
ENSMUSG00000030789.10	ENSMUSG00000030789	Itgax	integrin alpha X [Source:MGI Symbol;Acc:MGI:96609]	1.98618	4.01063	0.00241642
ENSMUSG00000050359.8	ENSMUSG00000050359	Sprr1a	small proline-rich protein 1A [Source:MGI Symbol;Acc:MGI:106660]	6.08897	4.01054	0.00241642
ENSMUSG00000034255.18	ENSMUSG00000034255	Arhgap27	Rho GTPase activating protein 27 [Source:MGI Symbol;Acc:MGI:1916903]	2.16398	4.00826	0.00242837
ENSMUSG00000047821.17	ENSMUSG00000047821	Trim16	tripartite motif-containing 16 [Source:MGI Symbol;Acc:MGI:2137356]	2.3413	4.00813	0.00242837
ENSMUSG00000034112.10	ENSMUSG00000034112	Atp2c2	ATPase, Ca++ transporting, type 2C, member 2 [Source:MGI Symbol;Acc:MGI:1916297]	3.72811	4.0079	0.00242837
ENSMUSG00000064080.13	ENSMUSG00000064080	Fbln2	fibulin 2 [Source:MGI Symbol;Acc:MGI:95488]	1.47587	4.00562	0.00244679
ENSMUSG00000050549.9	ENSMUSG00000050549	Fam241a	family with sequence similarity 241, member A [Source:MGI Symbol;Acc:MGI:1917867]	1.56792	4.00476	0.00245051
ENSMUSG00000018924.7	ENSMUSG00000018924	Alox15	arachidonate 15-lipoxygenase [Source:MGI Symbol;Acc:MGI:87997]	5.27473	4.00428	0.00245051
ENSMUSG00000037681.14	ENSMUSG00000037681	Esyt3	extended synaptotagmin-like protein 3 [Source:MGI Symbol;Acc:MGI:1098699]	3.74999	4.00328	0.00245588
ENSMUSG00000021636.16	ENSMUSG00000021636	Marveld2	MARVEL (membrane-associating) domain containing 2 [Source:MGI Symbol;Acc:MGI:2446166]	1.98307	3.9955	0.00253278
ENSMUSG00000022026.8	ENSMUSG00000022026	Olfm4	olfactomedin 4 [Source:MGI Symbol;Acc:MGI:2685142]	3.11798	3.99071	0.0025792
ENSMUSG00000030979.14	ENSMUSG00000030979	Uros	uroporphyrinogen III synthase [Source:MGI Symbol;Acc:MGI:98917]	-0.715001	-3.98749	0.0026037
ENSMUSG00000011008.14	ENSMUSG00000011008	Mcoln2	mucolipin 2 [Source:MGI Symbol;Acc:MGI:1915529]	2.31831	3.98418	0.00263495
ENSMUSG00000073680.3	ENSMUSG00000073680	Tmem88b	transmembrane protein 88B [Source:MGI Symbol;Acc:MGI:2444329]	-3.57336	-3.9812	0.0026627
ENSMUSG00000062619.7	ENSMUSG00000062619	2310039H08Rik	RIKEN cDNA 2310039H08 gene [Source:MGI Symbol;Acc:MGI:1914351]	-1.02262	-3.97813	0.00269187
ENSMUSG00000020134.14	ENSMUSG00000020134	Peli1	pellino 1 [Source:MGI Symbol;Acc:MGI:1914495]	0.684328	3.97555	0.00271026
ENSMUSG00000007379.16	ENSMUSG00000007379	Dennd2c	DENN/MADD domain containing 2C [Source:MGI Symbol;Acc:MGI:3036254]	2.57928	3.97579	0.00271026
ENSMUSG00000034640.10	ENSMUSG00000034640	Tiparp	TCDD-inducible poly(ADP-ribose) polymerase [Source:MGI Symbol;Acc:MGI:2159210]	1.26413	3.97028	0.00276525
ENSMUSG00000042190.13	ENSMUSG00000042190	Cmklr1	chemokine-like receptor 1 [Source:MGI Symbol;Acc:MGI:109603]	1.12066	3.96157	0.00286243
ENSMUSG00000034875.6	ENSMUSG00000034875	Nudt19	nudix (nucleoside diphosphate linked moiety X)-type motif 19 [Source:MGI Symbol;Acc:MGI:94203]	-0.939182	-3.96018	0.00287329
ENSMUSG00000042510.8	ENSMUSG00000042510	AA986860	expressed sequence AA986860 [Source:MGI Symbol;Acc:MGI:2138143]	2.18917	3.95858	0.00288103
ENSMUSG00000043263.14	ENSMUSG00000043263	Ifi209	interferon activated gene 209 [Source:MGI Symbol;Acc:MGI:2138243]	3.04009	3.95887	0.00288103
ENSMUSG00000038618.13	ENSMUSG00000038618	Rassf7	Ras association (RalGDS/AF-6) domain family (N-terminal) member 7 [Source:MGI Symbol;Acc:MGI:1914235]	2.59779	3.95801	0.00288223
ENSMUSG00000030752.9	ENSMUSG00000030752	Kdm8	lysine (K)-specific demethylase 8 [Source:MGI Symbol;Acc:MGI:1924285]	-1.23748	-3.95585	0.0029025
ENSMUSG00000022479.16	ENSMUSG00000022479	Vdr	vitamin D (1,25-dihydroxyvitamin D3) receptor [Source:MGI Symbol;Acc:MGI:103076]	1.69732	3.94892	0.00297595
ENSMUSG00000028364.16	ENSMUSG00000028364	Tnc	tenascin C [Source:MGI Symbol;Acc:MGI:101922]	1.96296	3.94672	0.00299625
ENSMUSG00000020062.8	ENSMUSG00000020062	Slc5a8	solute carrier family 5 (iodide transporter), member 8 [Source:MGI Symbol;Acc:MGI:2384916]	4.90007	3.94588	0.00299625
ENSMUSG00000005882.19	ENSMUSG00000005882	Uqcc1	ubiquinol-cytochrome c reductase complex assembly factor 1 [Source:MGI Symbol;Acc:MGI:1929472]	-1.44254	-3.94443	0.00300845
ENSMUSG00000036136.10	ENSMUSG00000036136	Fam110c	family with sequence similarity 110, member C [Source:MGI Symbol;Acc:MGI:1918813]	3.34561	3.94189	0.0030345
ENSMUSG00000012443.5	ENSMUSG00000012443	Kif11	kinesin family member 11 [Source:MGI Symbol;Acc:MGI:1098231]	2.17786	3.94063	0.00304458
ENSMUSG00000026110.16	ENSMUSG00000026110	Mgat4a	mannoside acetylglucosaminyltransferase 4, isoenzyme A [Source:MGI Symbol;Acc:MGI:2662992]	1.6431	3.93726	0.00308152
ENSMUSG00000020901.14	ENSMUSG00000020901	Pik3r5	phosphoinositide-3-kinase regulatory subunit 5 [Source:MGI Symbol;Acc:MGI:2443588]	1.65455	3.93207	0.00314272
ENSMUSG00000027996.14	ENSMUSG00000027996	Sfrp2	secreted frizzled-related protein 2 [Source:MGI Symbol;Acc:MGI:108078]	1.57797	3.93014	0.00316182
ENSMUSG00000032413.13	ENSMUSG00000032413	Rasa2	RAS p21 protein activator 2 [Source:MGI Symbol;Acc:MGI:2149960]	0.928126	3.92606	0.00320969
ENSMUSG00000034919.3	ENSMUSG00000034919	Ttc22	tetratricopeptide repeat domain 22 [Source:MGI Symbol;Acc:MGI:3045307]	3.153	3.92525	0.00321263
ENSMUSG00000024354.14	ENSMUSG00000024354	Slc23a1	solute carrier family 23 (nucleobase transporters), member 1 [Source:MGI Symbol;Acc:MGI:1341903]	6.66196	3.9249	0.00321263
ENSMUSG00000045730.5	ENSMUSG00000045730	Adrb2	adrenergic receptor, beta 2 [Source:MGI Symbol;Acc:MGI:87938]	1.89355	3.92372	0.00322221
ENSMUSG00000038422.3	ENSMUSG00000038422	Hdhd3	haloacid dehalogenase-like hydrolase domain containing 3 [Source:MGI Symbol;Acc:MGI:1919998]	-1.34264	-3.92299	0.00322574
ENSMUSG00000071862.4	ENSMUSG00000071862	Lrrtm2	leucine rich repeat transmembrane neuronal 2 [Source:MGI Symbol;Acc:MGI:2389174]	-1.57555	-3.92185	0.0032348
ENSMUSG00000040010.11	ENSMUSG00000040010	Slc7a5	solute carrier family 7 (cationic amino acid transporter, y+ system), member 5 [Source:MGI Symbol;Acc:MGI:1298205]	-1.2478	-3.91942	0.00326138
ENSMUSG00000061132.14	ENSMUSG00000061132	Blnk	B cell linker [Source:MGI Symbol;Acc:MGI:96878]	1.51715	3.91467	0.00331986
ENSMUSG00000048572.6	ENSMUSG00000048572	Tmem252	transmembrane protein 252 [Source:MGI Symbol;Acc:MGI:3583948]	1.66581	3.90988	0.00337342
ENSMUSG00000041654.16	ENSMUSG00000041654	Slc39a11	solute carrier family 39 (metal ion transporter), member 11 [Source:MGI Symbol;Acc:MGI:1917056]	1.074	3.90841	0.00338745
ENSMUSG00000071553.11	ENSMUSG00000071553	Cpa2	carboxypeptidase A2, pancreatic [Source:MGI Symbol;Acc:MGI:3617840]	-1.26041	-3.90618	0.00340944
ENSMUSG00000023169.16	ENSMUSG00000023169	Slc38a1	solute carrier family 38, member 1 [Source:MGI Symbol;Acc:MGI:2145895]	-0.954549	-3.9053	0.00340944
ENSMUSG00000030403.10	ENSMUSG00000030403	Vasp	vasodilator-stimulated phosphoprotein [Source:MGI Symbol;Acc:MGI:109268]	0.945342	3.90506	0.00340944
ENSMUSG00000078453.4	ENSMUSG00000078453	Abracl	ABRA C-terminal like [Source:MGI Symbol;Acc:MGI:1920362]	1.10614	3.9041	0.00340944
ENSMUSG00000003882.6	ENSMUSG00000003882	Il7r	interleukin 7 receptor [Source:MGI Symbol;Acc:MGI:96562]	1.72841	3.90478	0.00340944
ENSMUSG00000035638.15	ENSMUSG00000035638	Muc20	mucin 20 [Source:MGI Symbol;Acc:MGI:2385039]	4.85953	3.90436	0.00340944
ENSMUSG00000021678.10	ENSMUSG00000021678	F2rl1	coagulation factor II (thrombin) receptor-like 1 [Source:MGI Symbol;Acc:MGI:101910]	1.72654	3.90282	0.00341454
ENSMUSG00000028927.7	ENSMUSG00000028927	Padi2	peptidyl arginine deiminase, type II [Source:MGI Symbol;Acc:MGI:1338892]	-1.13519	-3.9022	0.00341693
ENSMUSG00000072214.8	ENSMUSG00000072214	Septin5	septin 5 [Source:MGI Symbol;Acc:MGI:1195461]	1.77935	3.89921	0.00345287
ENSMUSG00000051335.7	ENSMUSG00000051335	Gfod1	glucose-fructose oxidoreductase domain containing 1 [Source:MGI Symbol;Acc:MGI:2145304]	1.87375	3.8978	0.00346226
ENSMUSG00000028012.16	ENSMUSG00000028012	Rrh	retinal pigment epithelium derived rhodopsin homolog [Source:MGI Symbol;Acc:MGI:1097709]	-1.35103	-3.89616	0.0034707
ENSMUSG00000045394.10	ENSMUSG00000045394	Epcam	epithelial cell adhesion molecule [Source:MGI Symbol;Acc:MGI:106653]	2.96907	3.89653	0.0034707
ENSMUSG00000028964.15	ENSMUSG00000028964	Park7	Parkinson disease (autosomal recessive, early onset) 7 [Source:MGI Symbol;Acc:MGI:2135637]	-0.828091	-3.89511	0.00347423
ENSMUSG00000054889.11	ENSMUSG00000054889	Dsp	desmoplakin [Source:MGI Symbol;Acc:MGI:109611]	2.59912	3.89501	0.00347423
ENSMUSG00000015093.16	ENSMUSG00000015093	Clic3	chloride intracellular channel 3 [Source:MGI Symbol;Acc:MGI:1916704]	3.29786	3.89409	0.0034811
ENSMUSG00000032224.16	ENSMUSG00000032224	Fam81a	family with sequence similarity 81, member A [Source:MGI Symbol;Acc:MGI:1924136]	-1.82958	-3.89169	0.0035092
ENSMUSG00000038167.7	ENSMUSG00000038167	Plekhg6	pleckstrin homology domain containing, family G (with RhoGef domain) member 6 [Source:MGI Symbol;Acc:MGI:2682298]	2.23513	3.88912	0.00354
ENSMUSG00000039691.11	ENSMUSG00000039691	Tspan10	tetraspanin 10 [Source:MGI Symbol;Acc:MGI:2384781]	-1.08241	-3.88617	0.00357665
ENSMUSG00000079436.4	ENSMUSG00000079436	Kcnj13	potassium inwardly-rectifying channel, subfamily J, member 13 [Source:MGI Symbol;Acc:MGI:3781032]	-1.24047	-3.88548	0.00358026
ENSMUSG00000044646.16	ENSMUSG00000044646	Zbtb7c	zinc finger and BTB domain containing 7C [Source:MGI Symbol;Acc:MGI:2443302]	1.61102	3.88085	0.00362923
ENSMUSG00000020121.16	ENSMUSG00000020121	Srgap1	SLIT-ROBO Rho GTPase activating protein 1 [Source:MGI Symbol;Acc:MGI:2152936]	2.0069	3.88102	0.00362923
ENSMUSG00000058354.8	ENSMUSG00000058354	Krt6a	keratin 6A [Source:MGI Symbol;Acc:MGI:1100845]	4.90097	3.87876	0.0036538
ENSMUSG00000047786.13	ENSMUSG00000047786	Lix1	limb and CNS expressed 1 [Source:MGI Symbol;Acc:MGI:1913893]	-0.885084	-3.87645	0.00367644
ENSMUSG00000090588.3	ENSMUSG00000090588	Muc21	mucin 21 [Source:MGI Symbol;Acc:MGI:3779983]	6.01886	3.87637	0.00367644
ENSMUSG00000044393.16	ENSMUSG00000044393	Dsg2	desmoglein 2 [Source:MGI Symbol;Acc:MGI:1196466]	2.17506	3.87546	0.00367694
ENSMUSG00000003418.12	ENSMUSG00000003418	St8sia6	ST8 alpha-N-acetyl-neuraminide alpha-2,8-sialyltransferase 6 [Source:MGI Symbol;Acc:MGI:2386797]	2.76936	3.87553	0.00367694
ENSMUSG00000070473.5	ENSMUSG00000070473	Cldn3	claudin 3 [Source:MGI Symbol;Acc:MGI:1329044]	3.01226	3.87468	0.00368209
ENSMUSG00000026617.17	ENSMUSG00000026617	Bpnt1	3'(2'), 5'-bisphosphate nucleotidase 1 [Source:MGI Symbol;Acc:MGI:1338800]	-1.17447	-3.8739	0.00368333
ENSMUSG00000046623.9	ENSMUSG00000046623	Gjb4	gap junction protein, beta 4 [Source:MGI Symbol;Acc:MGI:95722]	4.03382	3.87328	0.00368333
ENSMUSG00000042784.10	ENSMUSG00000042784	Muc1	mucin 1, transmembrane [Source:MGI Symbol;Acc:MGI:97231]	4.5232	3.87343	0.00368333
ENSMUSG00000004446.13	ENSMUSG00000004446	Bid	BH3 interacting domain death agonist [Source:MGI Symbol;Acc:MGI:108093]	1.25171	3.8727	0.00368555
ENSMUSG00000087236.4	ENSMUSG00000087236	Kif28	kinesin family member 28 [Source:MGI Symbol;Acc:MGI:2686151]	-4.94686	-3.86868	0.00372666
ENSMUSG00000032121.10	ENSMUSG00000032121	Tmem218	transmembrane protein 218 [Source:MGI Symbol;Acc:MGI:1913529]	-0.777559	-3.8689	0.00372666
ENSMUSG00000036923.13	ENSMUSG00000036923	Stox1	storkhead box 1 [Source:MGI Symbol;Acc:MGI:2684909]	-1.77223	-3.86253	0.00381511
ENSMUSG00000049775.17	ENSMUSG00000049775	Tmsb4x	thymosin, beta 4, X chromosome [Source:MGI Symbol;Acc:MGI:99510]	1.73445	3.86125	0.00382821
ENSMUSG00000067001.12	ENSMUSG00000067001	Serpinb7	serine (or cysteine) peptidase inhibitor, clade B, member 7 [Source:MGI Symbol;Acc:MGI:2151053]	4.53645	3.86074	0.00382941
ENSMUSG00000104445.2	ENSMUSG00000104445	Rhbg	Rhesus blood group-associated B glycoprotein [Source:MGI Symbol;Acc:MGI:1927379]	3.08101	3.8596	0.00384052
ENSMUSG00000021506.8	ENSMUSG00000021506	Pitx1	paired-like homeodomain transcription factor 1 [Source:MGI Symbol;Acc:MGI:107374]	3.89071	3.85739	0.00386868
ENSMUSG00000041782.15	ENSMUSG00000041782	Lad1	ladinin [Source:MGI Symbol;Acc:MGI:109343]	2.51006	3.85578	0.00388722
ENSMUSG00000028755.4	ENSMUSG00000028755	Cda	cytidine deaminase [Source:MGI Symbol;Acc:MGI:1919519]	2.35844	3.85433	0.00390354
ENSMUSG00000079450.12	ENSMUSG00000079450	Cldn34c1	claudin 34C1 [Source:MGI Symbol;Acc:MGI:1920311]	-1.18988	-3.85249	0.00392606
ENSMUSG00000004099.17	ENSMUSG00000004099	Dnmt1	DNA methyltransferase (cytosine-5) 1 [Source:MGI Symbol;Acc:MGI:94912]	0.705282	3.84673	0.0040124
ENSMUSG00000030108.15	ENSMUSG00000030108	Slc6a13	solute carrier family 6 (neurotransmitter transporter, GABA), member 13 [Source:MGI Symbol;Acc:MGI:95629]	-0.881094	-3.8454	0.00402712
ENSMUSG00000025357.9	ENSMUSG00000025357	Dgka	diacylglycerol kinase, alpha [Source:MGI Symbol;Acc:MGI:102952]	1.6948	3.84383	0.00403892
ENSMUSG00000030800.11	ENSMUSG00000030800	Prss8	protease, serine 8 (prostasin) [Source:MGI Symbol;Acc:MGI:1923810]	2.29831	3.84384	0.00403892
ENSMUSG00000038170.16	ENSMUSG00000038170	Pde4dip	phosphodiesterase 4D interacting protein (myomegalin) [Source:MGI Symbol;Acc:MGI:1891434]	-0.951205	-3.8424	0.00404865
ENSMUSG00000030284.12	ENSMUSG00000030284	Creld1	cysteine-rich with EGF-like domains 1 [Source:MGI Symbol;Acc:MGI:2152539]	-0.67433	-3.84238	0.00404865
ENSMUSG00000017057.10	ENSMUSG00000017057	Il13ra1	interleukin 13 receptor, alpha 1 [Source:MGI Symbol;Acc:MGI:105052]	1.63453	3.83591	0.00414239
ENSMUSG00000015961.9	ENSMUSG00000015961	Adss	adenylosuccinate synthetase, non muscle [Source:MGI Symbol;Acc:MGI:87948]	1.60442	3.83367	0.00415869
ENSMUSG00000026796.17	ENSMUSG00000026796	Niban2	niban apoptosis regulator 2 [Source:MGI Symbol;Acc:MGI:2442910]	1.69063	3.83418	0.00415869
ENSMUSG00000074625.11	ENSMUSG00000074625	Arhgap40	Rho GTPase activating protein 40 [Source:MGI Symbol;Acc:MGI:3649852]	3.47218	3.83393	0.00415869
ENSMUSG00000078202.4	ENSMUSG00000078202	Nrarp	Notch-regulated ankyrin repeat protein [Source:MGI Symbol;Acc:MGI:1914372]	1.96605	3.83293	0.00416107
ENSMUSG00000002489.17	ENSMUSG00000002489	Tiam1	T cell lymphoma invasion and metastasis 1 [Source:MGI Symbol;Acc:MGI:103306]	2.80901	3.83268	0.00416107
ENSMUSG00000028544.15	ENSMUSG00000028544	Slc5a9	solute carrier family 5 (sodium/glucose cotransporter), member 9 [Source:MGI Symbol;Acc:MGI:2140201]	2.83462	3.83116	0.00417974
ENSMUSG00000069273.3	ENSMUSG00000069273	H3c6	H3 clustered histone 6 [Source:MGI Symbol;Acc:MGI:2448326]	-3.53488	-3.82933	0.00420374
ENSMUSG00000029178.15	ENSMUSG00000029178	Klf3	Kruppel-like factor 3 (basic) [Source:MGI Symbol;Acc:MGI:1342773]	1.25808	3.8202	0.00434751
ENSMUSG00000063687.4	ENSMUSG00000063687	Pcdhb5	protocadherin beta 5 [Source:MGI Symbol;Acc:MGI:2136739]	1.75436	3.8171	0.00439499
ENSMUSG00000026870.20	ENSMUSG00000026870	Cutal	cutA divalent cation tolerance homolog-like [Source:MGI Symbol;Acc:MGI:1925246]	-1.09213	-3.81587	0.00440778
ENSMUSG00000022824.13	ENSMUSG00000022824	Muc13	mucin 13, epithelial transmembrane [Source:MGI Symbol;Acc:MGI:103190]	3.54839	3.81554	0.00440778
ENSMUSG00000028860.14	ENSMUSG00000028860	Sytl1	synaptotagmin-like 1 [Source:MGI Symbol;Acc:MGI:1933365]	2.94656	3.81306	0.00443735
ENSMUSG00000009356.13	ENSMUSG00000009356	Lpo	lactoperoxidase [Source:MGI Symbol;Acc:MGI:1923363]	3.22368	3.81307	0.00443735
ENSMUSG00000069835.11	ENSMUSG00000069835	Sat2	spermidine/spermine N1-acetyl transferase 2 [Source:MGI Symbol;Acc:MGI:1916465]	-0.968722	-3.8107	0.00445532
ENSMUSG00000054342.9	ENSMUSG00000054342	Kcnn4	potassium intermediate/small conductance calcium-activated channel, subfamily N, member 4 [Source:MGI Symbol;Acc:MGI:1277957]	1.35278	3.81056	0.00445532
ENSMUSG00000021886.8	ENSMUSG00000021886	Gpr65	G-protein coupled receptor 65 [Source:MGI Symbol;Acc:MGI:108031]	1.62941	3.81077	0.00445532
ENSMUSG00000020275.10	ENSMUSG00000020275	Rel	reticuloendotheliosis oncogene [Source:MGI Symbol;Acc:MGI:97897]	1.99218	3.81039	0.00445532
ENSMUSG00000040751.13	ENSMUSG00000040751	Lat2	linker for activation of T cells family, member 2 [Source:MGI Symbol;Acc:MGI:1926479]	1.51991	3.80943	0.00446512
ENSMUSG00000048960.14	ENSMUSG00000048960	Prex2	phosphatidylinositol-3,4,5-trisphosphate-dependent Rac exchange factor 2 [Source:MGI Symbol;Acc:MGI:1923385]	1.4513	3.80832	0.0044777
ENSMUSG00000042608.16	ENSMUSG00000042608	Stk40	serine/threonine kinase 40 [Source:MGI Symbol;Acc:MGI:1921428]	0.843296	3.80443	0.00454102
ENSMUSG00000042377.9	ENSMUSG00000042377	Fam83g	family with sequence similarity 83, member G [Source:MGI Symbol;Acc:MGI:1916890]	2.04457	3.80373	0.00454639
ENSMUSG00000048706.4	ENSMUSG00000048706	Lurap1l	leucine rich adaptor protein 1-like [Source:MGI Symbol;Acc:MGI:106510]	-0.66011	-3.79951	0.00460902
ENSMUSG00000041431.17	ENSMUSG00000041431	Ccnb1	cyclin B1 [Source:MGI Symbol;Acc:MGI:88302]	2.81682	3.79552	0.00467602
ENSMUSG00000021684.18	ENSMUSG00000021684	Pde8b	phosphodiesterase 8B [Source:MGI Symbol;Acc:MGI:2443999]	-1.35884	-3.79293	0.00471727
ENSMUSG00000041798.16	ENSMUSG00000041798	Gck	glucokinase [Source:MGI Symbol;Acc:MGI:1270854]	3.44478	3.79247	0.00471811
ENSMUSG00000032561.16	ENSMUSG00000032561	Acpp	acid phosphatase, prostate [Source:MGI Symbol;Acc:MGI:1928480]	2.25244	3.79155	0.00472777
ENSMUSG00000031425.16	ENSMUSG00000031425	Plp1	proteolipid protein (myelin) 1 [Source:MGI Symbol;Acc:MGI:97623]	-4.57689	-3.78838	0.0047728
ENSMUSG00000049128.8	ENSMUSG00000049128	Ivl	involucrin [Source:MGI Symbol;Acc:MGI:96626]	3.87475	3.78856	0.0047728
ENSMUSG00000037410.14	ENSMUSG00000037410	Tbc1d2b	TBC1 domain family, member 2B [Source:MGI Symbol;Acc:MGI:1914266]	1.75295	3.78586	0.00480567
ENSMUSG00000022286.17	ENSMUSG00000022286	Grhl2	grainyhead like transcription factor 2 [Source:MGI Symbol;Acc:MGI:2182543]	2.10106	3.7827	0.00485907
ENSMUSG00000033589.5	ENSMUSG00000033589	Reep4	receptor accessory protein 4 [Source:MGI Symbol;Acc:MGI:1919799]	1.67642	3.78155	0.00487357
ENSMUSG00000004451.15	ENSMUSG00000004451	Ralb	v-ral simian leukemia viral oncogene B [Source:MGI Symbol;Acc:MGI:1927244]	0.789004	3.78097	0.00487702
ENSMUSG00000062991.10	ENSMUSG00000062991	Nrg1	neuregulin 1 [Source:MGI Symbol;Acc:MGI:96083]	3.10438	3.77983	0.00489133
ENSMUSG00000059900.15	ENSMUSG00000059900	Tmem40	transmembrane protein 40 [Source:MGI Symbol;Acc:MGI:2137870]	3.12875	3.77542	0.00497056
ENSMUSG00000074207.11	ENSMUSG00000074207	Adh1	alcohol dehydrogenase 1 (class I) [Source:MGI Symbol;Acc:MGI:87921]	2.77015	3.76726	0.00512748
ENSMUSG00000005483.11	ENSMUSG00000005483	Dnajb1	DnaJ heat shock protein family (Hsp40) member B1 [Source:MGI Symbol;Acc:MGI:1931874]	1.57278	3.76458	0.00517447
ENSMUSG00000026090.17	ENSMUSG00000026090	Cracdl	capping protein inhibiting regulator of actin like [Source:MGI Symbol;Acc:MGI:1919347]	2.23131	3.76361	0.00518606
ENSMUSG00000037580.11	ENSMUSG00000037580	Gch1	GTP cyclohydrolase 1 [Source:MGI Symbol;Acc:MGI:95675]	0.811196	3.76078	0.00522823
ENSMUSG00000033545.15	ENSMUSG00000033545	Znrf1	zinc and ring finger 1 [Source:MGI Symbol;Acc:MGI:2177308]	0.682047	3.7594	0.00524856
ENSMUSG00000069303.8	ENSMUSG00000069303	H2bc24	H2B clustered histone 24 [Source:MGI Symbol;Acc:MGI:3710645]	3.47019	3.75865	0.00525599
ENSMUSG00000031788.15	ENSMUSG00000031788	Kifc3	kinesin family member C3 [Source:MGI Symbol;Acc:MGI:109202]	1.01319	3.7561	0.0052927
ENSMUSG00000035105.6	ENSMUSG00000035105	Egln3	egl-9 family hypoxia-inducible factor 3 [Source:MGI Symbol;Acc:MGI:1932288]	2.55611	3.75234	0.00536407
ENSMUSG00000074922.2	ENSMUSG00000074922	Fam122a	family with sequence similarity 122, member A [Source:MGI Symbol;Acc:MGI:1915284]	-0.823438	-3.75139	0.00536457
ENSMUSG00000020681.15	ENSMUSG00000020681	Ace	angiotensin I converting enzyme (peptidyl-dipeptidase A) 1 [Source:MGI Symbol;Acc:MGI:87874]	1.33426	3.75124	0.00536457
ENSMUSG00000000359.4	ENSMUSG00000000359	Rem1	rad and gem related GTP binding protein 1 [Source:MGI Symbol;Acc:MGI:1097696]	2.31922	3.75112	0.00536457
ENSMUSG00000025429.10	ENSMUSG00000025429	Pstpip2	proline-serine-threonine phosphatase-interacting protein 2 [Source:MGI Symbol;Acc:MGI:1335088]	2.53179	3.75041	0.00537123
ENSMUSG00000034435.7	ENSMUSG00000034435	Tmem30b	transmembrane protein 30B [Source:MGI Symbol;Acc:MGI:2442082]	2.32185	3.74893	0.00538581
ENSMUSG00000034684.13	ENSMUSG00000034684	Sema3f	sema domain, immunoglobulin domain (Ig), short basic domain, secreted, (semaphorin) 3F [Source:MGI Symbol;Acc:MGI:1096347]	0.637364	3.74765	0.00540485
ENSMUSG00000051502.8	ENSMUSG00000051502	Ufsp1	UFM1-specific peptidase 1 [Source:MGI Symbol;Acc:MGI:1917490]	-1.27347	-3.74698	0.00541063
ENSMUSG00000038296.15	ENSMUSG00000038296	Galnt18	polypeptide N-acetylgalactosaminyltransferase 18 [Source:MGI Symbol;Acc:MGI:2446239]	2.6306	3.7441	0.00546436
ENSMUSG00000021493.16	ENSMUSG00000021493	Pdlim7	PDZ and LIM domain 7 [Source:MGI Symbol;Acc:MGI:1914649]	0.997835	3.74368	0.00546492
ENSMUSG00000027456.9	ENSMUSG00000027456	Sdcbp2	syndecan binding protein (syntenin) 2 [Source:MGI Symbol;Acc:MGI:2385156]	2.53042	3.7371	0.00559235
ENSMUSG00000054808.16	ENSMUSG00000054808	Actn4	actinin alpha 4 [Source:MGI Symbol;Acc:MGI:1890773]	1.54375	3.73468	0.00563742
ENSMUSG00000025876.16	ENSMUSG00000025876	Unc5a	unc-5 netrin receptor A [Source:MGI Symbol;Acc:MGI:894682]	1.89314	3.73386	0.00564697
ENSMUSG00000031803.9	ENSMUSG00000031803	B3gnt3	UDP-GlcNAc:betaGal beta-1,3-N-acetylglucosaminyltransferase 3 [Source:MGI Symbol;Acc:MGI:2152535]	1.01279	3.73175	0.00566776
ENSMUSG00000029622.17	ENSMUSG00000029622	Arpc1b	actin related protein 2/3 complex, subunit 1B [Source:MGI Symbol;Acc:MGI:1343142]	1.03659	3.7318	0.00566776
ENSMUSG00000054702.15	ENSMUSG00000054702	Ap1s3	adaptor-related protein complex AP-1, sigma 3 [Source:MGI Symbol;Acc:MGI:1891304]	2.42765	3.73197	0.00566776
ENSMUSG00000078851.5	ENSMUSG00000078851	H2aw	H2A.W histone [Source:MGI Symbol;Acc:MGI:2448458]	-1.16702	-3.72773	0.00571703
ENSMUSG00000032265.15	ENSMUSG00000032265	Tent5a	terminal nucleotidyltransferase 5A [Source:MGI Symbol;Acc:MGI:2670964]	1.26559	3.7286	0.00571703
ENSMUSG00000032548.15	ENSMUSG00000032548	Slco2a1	solute carrier organic anion transporter family, member 2a1 [Source:MGI Symbol;Acc:MGI:1346021]	1.27113	3.72722	0.00571703
ENSMUSG00000022018.8	ENSMUSG00000022018	Rgcc	regulator of cell cycle [Source:MGI Symbol;Acc:MGI:1913464]	1.44284	3.72844	0.00571703
ENSMUSG00000091017.2	ENSMUSG00000091017	Fam71a	family with sequence similarity 71, member A [Source:MGI Symbol;Acc:MGI:3588202]	2.44253	3.72737	0.00571703
ENSMUSG00000024680.13	ENSMUSG00000024680	Ms4a2	membrane-spanning 4-domains, subfamily A, member 2 [Source:MGI Symbol;Acc:MGI:95495]	4.43653	3.72743	0.00571703
ENSMUSG00000028684.15	ENSMUSG00000028684	Urod	uroporphyrinogen decarboxylase [Source:MGI Symbol;Acc:MGI:98916]	-0.83742	-3.72663	0.00572166
ENSMUSG00000041959.15	ENSMUSG00000041959	S100a10	S100 calcium binding protein A10 (calpactin) [Source:MGI Symbol;Acc:MGI:1339468]	1.771	3.72502	0.00574939
ENSMUSG00000006585.4	ENSMUSG00000006585	Cdt1	chromatin licensing and DNA replication factor 1 [Source:MGI Symbol;Acc:MGI:1914427]	1.16068	3.72303	0.00578601
ENSMUSG00000022505.10	ENSMUSG00000022505	Emp2	epithelial membrane protein 2 [Source:MGI Symbol;Acc:MGI:1098726]	1.87531	3.72243	0.00579097
ENSMUSG00000021290.7	ENSMUSG00000021290	Atp5mpl	ATP synthase membrane subunit 6.8PL [Source:MGI Symbol;Acc:MGI:1917507]	-0.779897	-3.71931	0.00585392
ENSMUSG00000025766.15	ENSMUSG00000025766	D3Ertd751e	DNA segment, Chr 3, ERATO Doi 751, expressed [Source:MGI Symbol;Acc:MGI:1289213]	-0.638201	-3.71686	0.00589299
ENSMUSG00000059479.8	ENSMUSG00000059479	B3gnt8	UDP-GlcNAc:betaGal beta-1,3-N-acetylglucosaminyltransferase 8 [Source:MGI Symbol;Acc:MGI:2385269]	2.69161	3.71703	0.00589299
ENSMUSG00000001240.14	ENSMUSG00000001240	Ramp2	receptor (calcitonin) activity modifying protein 2 [Source:MGI Symbol;Acc:MGI:1859650]	-1.13075	-3.71557	0.005905
ENSMUSG00000019822.13	ENSMUSG00000019822	Smpd2	sphingomyelin phosphodiesterase 2, neutral [Source:MGI Symbol;Acc:MGI:1278330]	-0.755533	-3.71393	0.0059343
ENSMUSG00000032712.17	ENSMUSG00000032712	Resf1	retroelement silencing factor 1 [Source:MGI Symbol;Acc:MGI:1914496]	1.12634	3.71232	0.00596308
ENSMUSG00000030409.17	ENSMUSG00000030409	Dmpk	dystrophia myotonica-protein kinase [Source:MGI Symbol;Acc:MGI:94906]	-0.934283	-3.71032	0.00599788
ENSMUSG00000013622.16	ENSMUSG00000013622	Atraid	all-trans retinoic acid induced differentiation factor [Source:MGI Symbol;Acc:MGI:1918918]	-0.703996	-3.71008	0.00599788
ENSMUSG00000027536.7	ENSMUSG00000027536	Chmp4c	charged multivesicular body protein 4C [Source:MGI Symbol;Acc:MGI:1913621]	1.97448	3.70814	0.00603485
ENSMUSG00000048699.5	ENSMUSG00000048699	Krt90	keratin 90 [Source:MGI Symbol;Acc:MGI:3045312]	5.10863	3.70734	0.0060358
ENSMUSG00000004885.6	ENSMUSG00000004885	Crabp2	cellular retinoic acid binding protein II [Source:MGI Symbol;Acc:MGI:88491]	2.0214	3.70403	0.00606945
ENSMUSG00000045136.7	ENSMUSG00000045136	Tubb2b	tubulin, beta 2B class IIB [Source:MGI Symbol;Acc:MGI:1920960]	2.06752	3.70468	0.00606945
ENSMUSG00000046352.8	ENSMUSG00000046352	Gjb2	gap junction protein, beta 2 [Source:MGI Symbol;Acc:MGI:95720]	2.99419	3.70426	0.00606945
ENSMUSG00000091618.4	ENSMUSG00000091618	H60c	histocompatibility 60c [Source:MGI Symbol;Acc:MGI:3774845]	5.46668	3.70495	0.00606945
ENSMUSG00000022876.19	ENSMUSG00000022876	Samsn1	SAM domain, SH3 domain and nuclear localization signals, 1 [Source:MGI Symbol;Acc:MGI:1914992]	1.71684	3.70315	0.00607217
ENSMUSG00000029290.13	ENSMUSG00000029290	Zfp326	zinc finger protein 326 [Source:MGI Symbol;Acc:MGI:1927246]	0.703445	3.70236	0.0060822
ENSMUSG00000039153.18	ENSMUSG00000039153	Runx2	runt related transcription factor 2 [Source:MGI Symbol;Acc:MGI:99829]	2.44204	3.70161	0.00609104
ENSMUSG00000076441.10	ENSMUSG00000076441	Ass1	argininosuccinate synthetase 1 [Source:MGI Symbol;Acc:MGI:88090]	1.06732	3.69718	0.00618917
ENSMUSG00000017781.18	ENSMUSG00000017781	Pitpna	phosphatidylinositol transfer protein, alpha [Source:MGI Symbol;Acc:MGI:99887]	-0.98972	-3.69377	0.00625405
ENSMUSG00000034037.15	ENSMUSG00000034037	Fgd5	FYVE, RhoGEF and PH domain containing 5 [Source:MGI Symbol;Acc:MGI:2443369]	1.48819	3.69396	0.00625405
ENSMUSG00000044748.9	ENSMUSG00000044748	Defb1	defensin beta 1 [Source:MGI Symbol;Acc:MGI:1096878]	3.20645	3.69275	0.00627
ENSMUSG00000049532.12	ENSMUSG00000049532	Sall2	spalt like transcription factor 2 [Source:MGI Symbol;Acc:MGI:1354373]	-1.07387	-3.69163	0.00628841
ENSMUSG00000026980.16	ENSMUSG00000026980	Ly75	lymphocyte antigen 75 [Source:MGI Symbol;Acc:MGI:106662]	1.39804	3.68966	0.00632794
ENSMUSG00000049536.6	ENSMUSG00000049536	Tceal1	transcription elongation factor A (SII)-like 1 [Source:MGI Symbol;Acc:MGI:2385317]	-0.638363	-3.68832	0.00633713
ENSMUSG00000034612.8	ENSMUSG00000034612	Chst11	carbohydrate sulfotransferase 11 [Source:MGI Symbol;Acc:MGI:1927166]	0.91297	3.68866	0.00633713
ENSMUSG00000018920.12	ENSMUSG00000018920	Cxcl16	chemokine (C-X-C motif) ligand 16 [Source:MGI Symbol;Acc:MGI:1932682]	1.30951	3.68817	0.00633713
ENSMUSG00000028780.14	ENSMUSG00000028780	Sema3c	sema domain, immunoglobulin domain (Ig), short basic domain, secreted, (semaphorin) 3C [Source:MGI Symbol;Acc:MGI:107557]	-1.34364	-3.68551	0.00639429
ENSMUSG00000049555.11	ENSMUSG00000049555	Tmie	transmembrane inner ear [Source:MGI Symbol;Acc:MGI:2159400]	1.41532	3.6843	0.00640597
ENSMUSG00000046733.8	ENSMUSG00000046733	Gprc5a	G protein-coupled receptor, family C, group 5, member A [Source:MGI Symbol;Acc:MGI:1891250]	1.43888	3.68439	0.00640597
ENSMUSG00000027901.13	ENSMUSG00000027901	Dennd2d	DENN/MADD domain containing 2D [Source:MGI Symbol;Acc:MGI:2181193]	1.4968	3.68203	0.00642559
ENSMUSG00000038020.6	ENSMUSG00000038020	Rapgefl1	Rap guanine nucleotide exchange factor (GEF)-like 1 [Source:MGI Symbol;Acc:MGI:3611446]	1.8246	3.68296	0.00642559
ENSMUSG00000006731.11	ENSMUSG00000006731	B4galnt1	beta-1,4-N-acetyl-galactosaminyl transferase 1 [Source:MGI Symbol;Acc:MGI:1342057]	1.83276	3.68267	0.00642559
ENSMUSG00000029762.7	ENSMUSG00000029762	Akr1b8	aldo-keto reductase family 1, member B8 [Source:MGI Symbol;Acc:MGI:107673]	1.11921	3.67863	0.00649591
ENSMUSG00000006154.14	ENSMUSG00000006154	Eps8l1	EPS8-like 1 [Source:MGI Symbol;Acc:MGI:1914675]	2.23981	3.67852	0.00649591
ENSMUSG00000009585.19	ENSMUSG00000009585	Apobec3	apolipoprotein B mRNA editing enzyme, catalytic polypeptide 3 [Source:MGI Symbol;Acc:MGI:1933111]	1.4063	3.67756	0.00651084
ENSMUSG00000006360.12	ENSMUSG00000006360	Crip1	cysteine-rich protein 1 (intestinal) [Source:MGI Symbol;Acc:MGI:88501]	0.934404	3.67439	0.00657309
ENSMUSG00000030220.14	ENSMUSG00000030220	Arhgdib	Rho, GDP dissociation inhibitor (GDI) beta [Source:MGI Symbol;Acc:MGI:101940]	1.77355	3.67464	0.00657309
ENSMUSG00000026107.12	ENSMUSG00000026107	Nabp1	nucleic acid binding protein 1 [Source:MGI Symbol;Acc:MGI:1923258]	2.31504	3.67344	0.00657871
ENSMUSG00000021118.8	ENSMUSG00000021118	Plek2	pleckstrin 2 [Source:MGI Symbol;Acc:MGI:1351466]	2.22146	3.67285	0.00658035
ENSMUSG00000034282.4	ENSMUSG00000034282	Evpl	envoplakin [Source:MGI Symbol;Acc:MGI:107507]	3.83125	3.67264	0.00658035
ENSMUSG00000043705.8	ENSMUSG00000043705	Capn13	calpain 13 [Source:MGI Symbol;Acc:MGI:2685789]	5.01045	3.67015	0.0066353
ENSMUSG00000005983.16	ENSMUSG00000005983	1700037C18Rik	RIKEN cDNA 1700037C18 gene [Source:MGI Symbol;Acc:MGI:1920511]	-1.17521	-3.66785	0.00668563
ENSMUSG00000118671.1	ENSMUSG00000118671	AC110211.1	epiplakin 1	2.85504	3.66561	0.00672841
ENSMUSG00000040322.11	ENSMUSG00000040322	Slc25a24	solute carrier family 25 (mitochondrial carrier, phosphate carrier), member 24 [Source:MGI Symbol;Acc:MGI:1917160]	1.82816	3.66381	0.00676299
ENSMUSG00000096210.3	ENSMUSG00000096210	H1f0	H1.0 linker histone [Source:MGI Symbol;Acc:MGI:95893]	-0.730456	-3.66223	0.00679523
ENSMUSG00000038415.11	ENSMUSG00000038415	Foxq1	forkhead box Q1 [Source:MGI Symbol;Acc:MGI:1298228]	2.1025	3.66085	0.00682234
ENSMUSG00000025194.6	ENSMUSG00000025194	Abcc2	ATP-binding cassette, sub-family C (CFTR/MRP), member 2 [Source:MGI Symbol;Acc:MGI:1352447]	-3.90669	-3.6572	0.00689722
ENSMUSG00000033540.19	ENSMUSG00000033540	Idua	iduronidase, alpha-L [Source:MGI Symbol;Acc:MGI:96418]	-0.746726	-3.6568	0.00689722
ENSMUSG00000055926.4	ENSMUSG00000055926	Gm14137	predicted gene 14137 [Source:MGI Symbol;Acc:MGI:3651144]	5.19152	3.6566	0.00689722
ENSMUSG00000017754.14	ENSMUSG00000017754	Pltp	phospholipid transfer protein [Source:MGI Symbol;Acc:MGI:103151]	-1.13882	-3.65586	0.00690735
ENSMUSG00000040701.17	ENSMUSG00000040701	Ap1g2	adaptor protein complex AP-1, gamma 2 subunit [Source:MGI Symbol;Acc:MGI:1328307]	1.59686	3.65493	0.0069225
ENSMUSG00000062518.8	ENSMUSG00000062518	Zfp534	zinc finger protein 534 [Source:MGI Symbol;Acc:MGI:3650650]	5.47067	3.65383	0.00694261
ENSMUSG00000031987.7	ENSMUSG00000031987	Egln1	egl-9 family hypoxia-inducible factor 1 [Source:MGI Symbol;Acc:MGI:1932286]	-0.599275	-3.64701	0.00711932
ENSMUSG00000068758.9	ENSMUSG00000068758	Il3ra	interleukin 3 receptor, alpha chain [Source:MGI Symbol;Acc:MGI:96553]	1.34774	3.64616	0.00713284
ENSMUSG00000027358.7	ENSMUSG00000027358	Bmp2	bone morphogenetic protein 2 [Source:MGI Symbol;Acc:MGI:88177]	-0.637166	-3.64367	0.00719237
ENSMUSG00000027386.10	ENSMUSG00000027386	Fbln7	fibulin 7 [Source:MGI Symbol;Acc:MGI:1917620]	0.628436	3.64304	0.00719993
ENSMUSG00000006127.10	ENSMUSG00000006127	Inpp5k	inositol polyphosphate 5-phosphatase K [Source:MGI Symbol;Acc:MGI:1194899]	-1.33993	-3.63959	0.00728671
ENSMUSG00000094018.3	ENSMUSG00000094018	S100a2	S100 calcium binding protein A2 [Source:MGI Symbol;Acc:MGI:3510999]	4.38817	3.63916	0.00728887
ENSMUSG00000072825.12	ENSMUSG00000072825	Cep170b	centrosomal protein 170B [Source:MGI Symbol;Acc:MGI:2145043]	0.765662	3.63726	0.0073324
ENSMUSG00000055415.9	ENSMUSG00000055415	Atp10b	ATPase, class V, type 10B [Source:MGI Symbol;Acc:MGI:2442688]	3.54312	3.63385	0.00740957
ENSMUSG00000024659.16	ENSMUSG00000024659	Anxa1	annexin A1 [Source:MGI Symbol;Acc:MGI:96819]	2.14631	3.63213	0.00744876
ENSMUSG00000073491.12	ENSMUSG00000073491	Ifi213	interferon activated gene 213 [Source:MGI Symbol;Acc:MGI:3695276]	-5.13673	-3.62748	0.00753197
ENSMUSG00000058385.9	ENSMUSG00000058385	H2bc8	H2B clustered histone 8 [Source:MGI Symbol;Acc:MGI:2448386]	-1.98985	-3.62668	0.00753197
ENSMUSG00000065954.12	ENSMUSG00000065954	Tacc1	transforming, acidic coiled-coil containing protein 1 [Source:MGI Symbol;Acc:MGI:2443510]	0.741494	3.62611	0.00753197
ENSMUSG00000030199.17	ENSMUSG00000030199	Etv6	ets variant 6 [Source:MGI Symbol;Acc:MGI:109336]	0.882975	3.62606	0.00753197
ENSMUSG00000025225.16	ENSMUSG00000025225	Nfkb2	nuclear factor of kappa light polypeptide gene enhancer in B cells 2, p49/p100 [Source:MGI Symbol;Acc:MGI:1099800]	1.03394	3.62661	0.00753197
ENSMUSG00000035778.18	ENSMUSG00000035778	Ggta1	glycoprotein galactosyltransferase alpha 1, 3 [Source:MGI Symbol;Acc:MGI:95704]	1.77742	3.628	0.00753197
ENSMUSG00000024173.12	ENSMUSG00000024173	Tpsab1	tryptase alpha/beta 1 [Source:MGI Symbol;Acc:MGI:96943]	3.35173	3.62711	0.00753197
ENSMUSG00000031819.14	ENSMUSG00000031819	Emc8	ER membrane protein complex subunit 8 [Source:MGI Symbol;Acc:MGI:1343095]	-0.797019	-3.62496	0.00755359
ENSMUSG00000025068.9	ENSMUSG00000025068	Gsto1	glutathione S-transferase omega 1 [Source:MGI Symbol;Acc:MGI:1342273]	4.25789	3.6233	0.007592
ENSMUSG00000078664.3	ENSMUSG00000078664	Sprr2a1	small proline-rich protein 2A1 [Source:MGI Symbol;Acc:MGI:1330350]	5.09987	3.62262	0.00760164
ENSMUSG00000039485.9	ENSMUSG00000039485	Tspyl4	TSPY-like 4 [Source:MGI Symbol;Acc:MGI:106393]	-0.901007	-3.62156	0.00761212
ENSMUSG00000029484.13	ENSMUSG00000029484	Anxa3	annexin A3 [Source:MGI Symbol;Acc:MGI:1201378]	1.32038	3.62183	0.00761212
ENSMUSG00000022360.9	ENSMUSG00000022360	Atad2	ATPase family, AAA domain containing 2 [Source:MGI Symbol;Acc:MGI:1917722]	1.26978	3.62	0.00764753
ENSMUSG00000032517.17	ENSMUSG00000032517	Mobp	myelin-associated oligodendrocytic basic protein [Source:MGI Symbol;Acc:MGI:108511]	-4.84413	-3.61872	0.00765439
ENSMUSG00000025911.15	ENSMUSG00000025911	Adhfe1	alcohol dehydrogenase, iron containing, 1 [Source:MGI Symbol;Acc:MGI:1923437]	-1.15205	-3.61874	0.00765439
ENSMUSG00000006398.16	ENSMUSG00000006398	Cdc20	cell division cycle 20 [Source:MGI Symbol;Acc:MGI:1859866]	1.23368	3.61867	0.00765439
ENSMUSG00000029377.6	ENSMUSG00000029377	Ereg	epiregulin [Source:MGI Symbol;Acc:MGI:107508]	4.68082	3.61837	0.00765439
ENSMUSG00000048616.5	ENSMUSG00000048616	Nog	noggin [Source:MGI Symbol;Acc:MGI:104327]	-1.07672	-3.61521	0.00773795
ENSMUSG00000090247.8	ENSMUSG00000090247	Bloc1s1	biogenesis of lysosomal organelles complex-1, subunit 1 [Source:MGI Symbol;Acc:MGI:1195276]	-0.774115	-3.61413	0.00775975
ENSMUSG00000037818.17	ENSMUSG00000037818	Abhd18	abhydrolase domain containing 18 [Source:MGI Symbol;Acc:MGI:1915468]	-1.12568	-3.61269	0.00778946
ENSMUSG00000023041.8	ENSMUSG00000023041	Krt6b	keratin 6B [Source:MGI Symbol;Acc:MGI:1333768]	5.27345	3.61244	0.00778946
ENSMUSG00000001131.12	ENSMUSG00000001131	Timp1	tissue inhibitor of metalloproteinase 1 [Source:MGI Symbol;Acc:MGI:98752]	1.93531	3.61049	0.00783791
ENSMUSG00000047810.10	ENSMUSG00000047810	Ccdc88b	coiled-coil domain containing 88B [Source:MGI Symbol;Acc:MGI:1925567]	1.92687	3.61006	0.00784024
ENSMUSG00000040511.15	ENSMUSG00000040511	Pvr	poliovirus receptor [Source:MGI Symbol;Acc:MGI:107741]	0.631826	3.60947	0.00784752
ENSMUSG00000027074.15	ENSMUSG00000027074	Slc43a3	solute carrier family 43, member 3 [Source:MGI Symbol;Acc:MGI:1931054]	1.16763	3.60819	0.0078758
ENSMUSG00000031799.11	ENSMUSG00000031799	Tpm4	tropomyosin 4 [Source:MGI Symbol;Acc:MGI:2449202]	1.18377	3.60709	0.00789892
ENSMUSG00000019558.15	ENSMUSG00000019558	Slc6a8	solute carrier family 6 (neurotransmitter transporter, creatine), member 8 [Source:MGI Symbol;Acc:MGI:2147834]	1.30724	3.6018	0.00805042
ENSMUSG00000027875.13	ENSMUSG00000027875	Hmgcs2	3-hydroxy-3-methylglutaryl-Coenzyme A synthase 2 [Source:MGI Symbol;Acc:MGI:101939]	-1.32965	-3.60025	0.00806928
ENSMUSG00000040613.15	ENSMUSG00000040613	Apobec1	apolipoprotein B mRNA editing enzyme, catalytic polypeptide 1 [Source:MGI Symbol;Acc:MGI:103298]	1.47467	3.60016	0.00806928
ENSMUSG00000074577.10	ENSMUSG00000074577	Ripor3	RIPOR family member 3 [Source:MGI Symbol;Acc:MGI:1916803]	2.43562	3.59789	0.00811835
ENSMUSG00000019256.18	ENSMUSG00000019256	Ahr	aryl-hydrocarbon receptor [Source:MGI Symbol;Acc:MGI:105043]	1.01502	3.59678	0.00814244
ENSMUSG00000025175.13	ENSMUSG00000025175	Fn3k	fructosamine 3 kinase [Source:MGI Symbol;Acc:MGI:1926834]	-0.929834	-3.59533	0.00817684
ENSMUSG00000044313.14	ENSMUSG00000044313	Mab21l3	mab-21-like 3 [Source:MGI Symbol;Acc:MGI:2446273]	3.24341	3.59384	0.00820212
ENSMUSG00000022280.10	ENSMUSG00000022280	Rnf19a	ring finger protein 19A [Source:MGI Symbol;Acc:MGI:1353623]	0.856262	3.5933	0.00820839
ENSMUSG00000002266.18	ENSMUSG00000002266	Zim1	zinc finger, imprinted 1 [Source:MGI Symbol;Acc:MGI:1341879]	2.53684	3.59032	0.00829194
ENSMUSG00000001473.8	ENSMUSG00000001473	Tubb6	tubulin, beta 6 class V [Source:MGI Symbol;Acc:MGI:1915201]	0.822447	3.58985	0.00829617
ENSMUSG00000093593.2	ENSMUSG00000093593	Gm20683	predicted gene 20683 [Source:MGI Symbol;Acc:MGI:5313130]	-0.784104	-3.58926	0.00830403
ENSMUSG00000039364.14	ENSMUSG00000039364	Sectm1b	secreted and transmembrane 1B [Source:MGI Symbol;Acc:MGI:1929083]	3.56186	3.58853	0.00831635
ENSMUSG00000032186.16	ENSMUSG00000032186	Tmod2	tropomodulin 2 [Source:MGI Symbol;Acc:MGI:1355335]	-1.73794	-3.585	0.00838571
ENSMUSG00000036181.3	ENSMUSG00000036181	H1f2	H1.2 linker histone, cluster member [Source:MGI Symbol;Acc:MGI:1931526]	-0.77328	-3.58575	0.00838571
ENSMUSG00000034342.10	ENSMUSG00000034342	Cbl	Casitas B-lineage lymphoma [Source:MGI Symbol;Acc:MGI:88279]	0.716075	3.58552	0.00838571
ENSMUSG00000042677.8	ENSMUSG00000042677	Zc3h12a	zinc finger CCCH type containing 12A [Source:MGI Symbol;Acc:MGI:2385891]	1.614	3.58459	0.00838808
ENSMUSG00000026342.11	ENSMUSG00000026342	Slc35f5	solute carrier family 35, member F5 [Source:MGI Symbol;Acc:MGI:1921400]	0.914519	3.58005	0.0085048
ENSMUSG00000042644.10	ENSMUSG00000042644	Itpr3	inositol 1,4,5-triphosphate receptor 3 [Source:MGI Symbol;Acc:MGI:96624]	1.21077	3.57996	0.0085048
ENSMUSG00000067149.7	ENSMUSG00000067149	Jchain	immunoglobulin joining chain [Source:MGI Symbol;Acc:MGI:96493]	2.16551	3.58049	0.0085048
ENSMUSG00000043424.11	ENSMUSG00000043424	Eif3j2	eukaryotic translation initiation factor 3, subunit J2 [Source:MGI Symbol;Acc:MGI:3704486]	0.80356	3.57915	0.00850926
ENSMUSG00000039983.14	ENSMUSG00000039983	Ccdc32	coiled-coil domain containing 32 [Source:MGI Symbol;Acc:MGI:2685477]	-0.68722	-3.57636	0.00858921
ENSMUSG00000047907.12	ENSMUSG00000047907	Tshz2	teashirt zinc finger family member 2 [Source:MGI Symbol;Acc:MGI:2153084]	1.20876	3.56896	0.00882429
ENSMUSG00000031885.15	ENSMUSG00000031885	Cbfb	core binding factor beta [Source:MGI Symbol;Acc:MGI:99851]	0.814093	3.56735	0.00886709
ENSMUSG00000024563.17	ENSMUSG00000024563	Smad2	SMAD family member 2 [Source:MGI Symbol;Acc:MGI:108051]	0.607871	3.56652	0.00888393
ENSMUSG00000026773.20	ENSMUSG00000026773	Pfkfb3	6-phosphofructo-2-kinase/fructose-2,6-biphosphatase 3 [Source:MGI Symbol;Acc:MGI:2181202]	1.26625	3.56483	0.00891846
ENSMUSG00000029602.12	ENSMUSG00000029602	Rasal1	RAS protein activator like 1 (GAP1 like) [Source:MGI Symbol;Acc:MGI:1330842]	3.41749	3.56512	0.00891846
ENSMUSG00000028445.8	ENSMUSG00000028445	Enho	energy homeostasis associated [Source:MGI Symbol;Acc:MGI:1916888]	-0.993371	-3.56383	0.00894098
ENSMUSG00000073208.13	ENSMUSG00000073208	Speer4c	spermatogenesis associated glutamate (E)-rich protein 4C [Source:MGI Symbol;Acc:MGI:1914023]	5.76824	3.56285	0.00895558
ENSMUSG00000035187.11	ENSMUSG00000035187	Nkx6-1	NK6 homeobox 1 [Source:MGI Symbol;Acc:MGI:1206039]	-4.01778	-3.56198	0.00896664
ENSMUSG00000025731.17	ENSMUSG00000025731	Mettl26	methyltransferase like 26 [Source:MGI Symbol;Acc:MGI:1915597]	-0.663941	-3.56174	0.00896664
ENSMUSG00000031737.12	ENSMUSG00000031737	Irx5	Iroquois homeobox 5 [Source:MGI Symbol;Acc:MGI:1859086]	1.71753	3.55918	0.00904295
ENSMUSG00000020057.3	ENSMUSG00000020057	Dram1	DNA-damage regulated autophagy modulator 1 [Source:MGI Symbol;Acc:MGI:1918962]	1.38766	3.55868	0.00904849
ENSMUSG00000028159.15	ENSMUSG00000028159	Dapp1	dual adaptor for phosphotyrosine and 3-phosphoinositides 1 [Source:MGI Symbol;Acc:MGI:1347063]	1.33043	3.55681	0.00910169
ENSMUSG00000023087.16	ENSMUSG00000023087	Noct	nocturnin [Source:MGI Symbol;Acc:MGI:109382]	0.886863	3.55252	0.00923493
ENSMUSG00000032454.10	ENSMUSG00000032454	Rbp2	retinol binding protein 2, cellular [Source:MGI Symbol;Acc:MGI:97877]	4.05014	3.55139	0.00925584
ENSMUSG00000021474.10	ENSMUSG00000021474	Sfxn1	sideroflexin 1 [Source:MGI Symbol;Acc:MGI:2137677]	-0.760313	-3.547	0.00938782
ENSMUSG00000062300.15	ENSMUSG00000062300	Nectin2	nectin cell adhesion molecule 2 [Source:MGI Symbol;Acc:MGI:97822]	1.18667	3.54643	0.00939621
ENSMUSG00000026986.15	ENSMUSG00000026986	Hnmt	histamine N-methyltransferase [Source:MGI Symbol;Acc:MGI:2153181]	-1.17621	-3.54541	0.0093974
ENSMUSG00000075410.14	ENSMUSG00000075410	Prcd	photoreceptor disc component [Source:MGI Symbol;Acc:MGI:3649529]	-1.14852	-3.54602	0.0093974
ENSMUSG00000011486.15	ENSMUSG00000011486	Slc25a41	solute carrier family 25, member 41 [Source:MGI Symbol;Acc:MGI:2144215]	2.72894	3.54557	0.0093974
ENSMUSG00000051111.17	ENSMUSG00000051111	Sv2c	synaptic vesicle glycoprotein 2c [Source:MGI Symbol;Acc:MGI:1922459]	-1.55811	-3.54467	0.0094117
ENSMUSG00000020914.18	ENSMUSG00000020914	Top2a	topoisomerase (DNA) II alpha [Source:MGI Symbol;Acc:MGI:98790]	2.34653	3.54294	0.00946206
ENSMUSG00000008398.17	ENSMUSG00000008398	Elk3	ELK3, member of ETS oncogene family [Source:MGI Symbol;Acc:MGI:101762]	1.31256	3.54138	0.00950634
ENSMUSG00000050854.10	ENSMUSG00000050854	Tmem125	transmembrane protein 125 [Source:MGI Symbol;Acc:MGI:1923409]	3.22805	3.54092	0.00951104
ENSMUSG00000037849.9	ENSMUSG00000037849	Ifi206	interferon activated gene 206 [Source:MGI Symbol;Acc:MGI:3646410]	-5.5516	-3.53904	0.00955504
ENSMUSG00000029188.15	ENSMUSG00000029188	Slc34a2	solute carrier family 34 (sodium phosphate), member 2 [Source:MGI Symbol;Acc:MGI:1342284]	5.43836	3.53932	0.00955504
ENSMUSG00000016194.15	ENSMUSG00000016194	Hsd11b1	hydroxysteroid 11-beta dehydrogenase 1 [Source:MGI Symbol;Acc:MGI:103562]	-1.12459	-3.53793	0.00956028
ENSMUSG00000019088.15	ENSMUSG00000019088	Dnase1l1	deoxyribonuclease 1-like 1 [Source:MGI Symbol;Acc:MGI:109628]	0.732482	3.53819	0.00956028
ENSMUSG00000019987.10	ENSMUSG00000019987	Arg1	arginase, liver [Source:MGI Symbol;Acc:MGI:88070]	5.66749	3.53791	0.00956028
ENSMUSG00000017144.9	ENSMUSG00000017144	Rnd3	Rho family GTPase 3 [Source:MGI Symbol;Acc:MGI:1921444]	1.10563	3.53727	0.00957168
ENSMUSG00000041119.13	ENSMUSG00000041119	Pde9a	phosphodiesterase 9A [Source:MGI Symbol;Acc:MGI:1277179]	1.2253	3.53574	0.00961533
ENSMUSG00000046761.14	ENSMUSG00000046761	Fam83h	family with sequence similarity 83, member H [Source:MGI Symbol;Acc:MGI:2145900]	1.86072	3.53277	0.00967617
ENSMUSG00000079685.11	ENSMUSG00000079685	Ulbp1	UL16 binding protein 1 [Source:MGI Symbol;Acc:MGI:1925027]	2.19848	3.53244	0.00967617
ENSMUSG00000051678.5	ENSMUSG00000051678	Pcdhb6	protocadherin beta 6 [Source:MGI Symbol;Acc:MGI:2136740]	2.54414	3.53341	0.00967617
ENSMUSG00000050520.5	ENSMUSG00000050520	Cldn8	claudin 8 [Source:MGI Symbol;Acc:MGI:1859286]	2.8569	3.5326	0.00967617
ENSMUSG00000086158.3	ENSMUSG00000086158	Ccpg1os	cell cycle progression 1, opposite strand [Source:MGI Symbol;Acc:MGI:3648770]	-0.933447	-3.53051	0.00971532
ENSMUSG00000036721.15	ENSMUSG00000036721	Zscan12	zinc finger and SCAN domain containing 12 [Source:MGI Symbol;Acc:MGI:1099444]	-0.818284	-3.5304	0.00971532
ENSMUSG00000032041.16	ENSMUSG00000032041	Tirap	toll-interleukin 1 receptor (TIR) domain-containing adaptor protein [Source:MGI Symbol;Acc:MGI:2152213]	0.620379	3.53069	0.00971532
ENSMUSG00000022385.12	ENSMUSG00000022385	Gtse1	G two S phase expressed protein 1 [Source:MGI Symbol;Acc:MGI:1352755]	1.82595	3.52924	0.00974607
ENSMUSG00000015806.13	ENSMUSG00000015806	Qdpr	quinoid dihydropteridine reductase [Source:MGI Symbol;Acc:MGI:97836]	-0.805178	-3.52713	0.00976477
ENSMUSG00000017764.3	ENSMUSG00000017764	Zswim1	zinc finger SWIM-type containing 1 [Source:MGI Symbol;Acc:MGI:1919221]	-0.735193	-3.52721	0.00976477
ENSMUSG00000026494.13	ENSMUSG00000026494	Kif26b	kinesin family member 26B [Source:MGI Symbol;Acc:MGI:2447076]	1.36336	3.5281	0.00976477
ENSMUSG00000089809.10	ENSMUSG00000089809	Rasgef1b	RasGEF domain family, member 1B [Source:MGI Symbol;Acc:MGI:2443755]	1.39985	3.5268	0.00976477
ENSMUSG00000002997.16	ENSMUSG00000002997	Prkar2b	protein kinase, cAMP dependent regulatory, type II beta [Source:MGI Symbol;Acc:MGI:97760]	1.40704	3.52727	0.00976477
ENSMUSG00000059743.13	ENSMUSG00000059743	Fdps	farnesyl diphosphate synthetase [Source:MGI Symbol;Acc:MGI:104888]	1.74651	3.52571	0.00979292
ENSMUSG00000048852.14	ENSMUSG00000048852	Gm12185	predicted gene 12185 [Source:MGI Symbol;Acc:MGI:3652173]	2.19338	3.52259	0.00989685
ENSMUSG00000062296.9	ENSMUSG00000062296	Trank1	tetratricopeptide repeat and ankyrin repeat containing 1 [Source:MGI Symbol;Acc:MGI:1341834]	2.89587	3.52188	0.00991164
ENSMUSG00000035863.15	ENSMUSG00000035863	Palm	paralemmin [Source:MGI Symbol;Acc:MGI:1261814]	0.97398	3.52038	0.00995584
ENSMUSG00000004040.17	ENSMUSG00000004040	Stat3	signal transducer and activator of transcription 3 [Source:MGI Symbol;Acc:MGI:103038]	0.812666	3.51989	0.00996213
ENSMUSG00000028995.15	ENSMUSG00000028995	Fam126a	family with sequence similarity 126, member A [Source:MGI Symbol;Acc:MGI:2149839]	1.02205	3.51933	0.00997085
ENSMUSG00000020592.15	ENSMUSG00000020592	Sdc1	syndecan 1 [Source:MGI Symbol;Acc:MGI:1349162]	2.49958	3.51876	0.00998056
ENSMUSG00000024388.12	ENSMUSG00000024388	Myo7b	myosin VIIB [Source:MGI Symbol;Acc:MGI:107709]	2.52328	3.51634	0.0100597
ENSMUSG00000070643.12	ENSMUSG00000070643	Sox13	SRY (sex determining region Y)-box 13 [Source:MGI Symbol;Acc:MGI:98361]	0.873087	3.51478	0.0101068
ENSMUSG00000031289.11	ENSMUSG00000031289	Il13ra2	interleukin 13 receptor, alpha 2 [Source:MGI Symbol;Acc:MGI:1277954]	2.06299	3.51445	0.0101074
ENSMUSG00000028278.15	ENSMUSG00000028278	Rragd	Ras-related GTP binding D [Source:MGI Symbol;Acc:MGI:1098604]	-0.875214	-3.51368	0.0101083
ENSMUSG00000042331.14	ENSMUSG00000042331	Specc1	sperm antigen with calponin homology and coiled-coil domains 1 [Source:MGI Symbol;Acc:MGI:2442356]	1.5112	3.51356	0.0101083
ENSMUSG00000026072.13	ENSMUSG00000026072	Il1r1	interleukin 1 receptor, type I [Source:MGI Symbol;Acc:MGI:96545]	1.27156	3.51311	0.0101099
ENSMUSG00000032577.17	ENSMUSG00000032577	Mapkapk3	mitogen-activated protein kinase-activated protein kinase 3 [Source:MGI Symbol;Acc:MGI:2143163]	1.33994	3.51093	0.0101808
ENSMUSG00000030413.8	ENSMUSG00000030413	Pglyrp1	peptidoglycan recognition protein 1 [Source:MGI Symbol;Acc:MGI:1345092]	3.82821	3.51005	0.0102024
ENSMUSG00000031103.13	ENSMUSG00000031103	Elf4	E74-like factor 4 (ets domain transcription factor) [Source:MGI Symbol;Acc:MGI:1928377]	1.03846	3.50942	0.0102145
ENSMUSG00000001865.3	ENSMUSG00000001865	Cpa3	carboxypeptidase A3, mast cell [Source:MGI Symbol;Acc:MGI:88479]	2.6873	3.5077	0.0102474
ENSMUSG00000028996.10	ENSMUSG00000028996	Rbp7	retinol binding protein 7, cellular [Source:MGI Symbol;Acc:MGI:1890409]	3.18312	3.50766	0.0102474
ENSMUSG00000071302.11	ENSMUSG00000071302	2610044O15Rik8	RIKEN cDNA 2610044O15 gene [Source:MGI Symbol;Acc:MGI:1919389]	-1.28952	-3.50521	0.0102675
ENSMUSG00000050244.10	ENSMUSG00000050244	Heatr1	HEAT repeat containing 1 [Source:MGI Symbol;Acc:MGI:2442524]	0.891847	3.50558	0.0102675
ENSMUSG00000031790.9	ENSMUSG00000031790	Mmp15	matrix metallopeptidase 15 [Source:MGI Symbol;Acc:MGI:109320]	0.952659	3.50582	0.0102675
ENSMUSG00000055044.13	ENSMUSG00000055044	Pdlim1	PDZ and LIM domain 1 (elfin) [Source:MGI Symbol;Acc:MGI:1860611]	1.30873	3.50538	0.0102675
ENSMUSG00000017774.20	ENSMUSG00000017774	Myo1c	myosin IC [Source:MGI Symbol;Acc:MGI:106612]	1.34044	3.50586	0.0102675
ENSMUSG00000042807.16	ENSMUSG00000042807	Hecw2	HECT, C2 and WW domain containing E3 ubiquitin protein ligase 2 [Source:MGI Symbol;Acc:MGI:2685817]	1.81339	3.5054	0.0102675
ENSMUSG00000040938.17	ENSMUSG00000040938	Slc16a11	solute carrier family 16 (monocarboxylic acid transporters), member 11 [Source:MGI Symbol;Acc:MGI:2663709]	2.14926	3.50392	0.0103053
ENSMUSG00000020159.9	ENSMUSG00000020159	Gabrp	gamma-aminobutyric acid (GABA) A receptor, pi [Source:MGI Symbol;Acc:MGI:2387597]	6.86969	3.50353	0.0103082
ENSMUSG00000026972.16	ENSMUSG00000026972	Arrdc1	arrestin domain containing 1 [Source:MGI Symbol;Acc:MGI:2446136]	1.27891	3.50217	0.0103368
ENSMUSG00000034917.9	ENSMUSG00000034917	Tjp3	tight junction protein 3 [Source:MGI Symbol;Acc:MGI:1351650]	1.96508	3.50239	0.0103368
ENSMUSG00000021226.8	ENSMUSG00000021226	Acot2	acyl-CoA thioesterase 2 [Source:MGI Symbol;Acc:MGI:2159605]	-0.78226	-3.49927	0.010401
ENSMUSG00000055799.14	ENSMUSG00000055799	Tcf7l1	transcription factor 7 like 1 (T cell specific, HMG box) [Source:MGI Symbol;Acc:MGI:1202876]	0.76985	3.49938	0.010401
ENSMUSG00000024338.16	ENSMUSG00000024338	Psmb8	proteasome (prosome, macropain) subunit, beta type 8 (large multifunctional peptidase 7) [Source:MGI Symbol;Acc:MGI:1346527]	1.21885	3.49478	0.010553
ENSMUSG00000059149.18	ENSMUSG00000059149	Mfsd4a	major facilitator superfamily domain containing 4A [Source:MGI Symbol;Acc:MGI:2442786]	2.1958	3.49502	0.010553
ENSMUSG00000027940.19	ENSMUSG00000027940	Tpm3	tropomyosin 3, gamma [Source:MGI Symbol;Acc:MGI:1890149]	1.34928	3.49419	0.0105637
ENSMUSG00000028843.9	ENSMUSG00000028843	Sh3bgrl3	SH3 domain binding glutamic acid-rich protein-like 3 [Source:MGI Symbol;Acc:MGI:1920973]	1.04624	3.49252	0.0106177
ENSMUSG00000041607.18	ENSMUSG00000041607	Mbp	myelin basic protein [Source:MGI Symbol;Acc:MGI:96925]	-4.11872	-3.49158	0.0106228
ENSMUSG00000058454.16	ENSMUSG00000058454	Dhcr7	7-dehydrocholesterol reductase [Source:MGI Symbol;Acc:MGI:1298378]	1.13231	3.49191	0.0106228
ENSMUSG00000020581.12	ENSMUSG00000020581	Agr2	anterior gradient 2 [Source:MGI Symbol;Acc:MGI:1344405]	2.63405	3.49084	0.0106354
ENSMUSG00000038612.17	ENSMUSG00000038612	Mcl1	myeloid cell leukemia sequence 1 [Source:MGI Symbol;Acc:MGI:101769]	0.928763	3.48908	0.0106934
ENSMUSG00000021747.13	ENSMUSG00000021747	Cfap20dc	CFAP20 domain containing [Source:MGI Symbol;Acc:MGI:1926154]	1.7231	3.48784	0.0107181
ENSMUSG00000051329.14	ENSMUSG00000051329	Nup160	nucleoporin 160 [Source:MGI Symbol;Acc:MGI:1926227]	1.84373	3.48805	0.0107181
ENSMUSG00000054206.3	ENSMUSG00000054206	Gzmm	granzyme M (lymphocyte met-ase 1) [Source:MGI Symbol;Acc:MGI:99549]	-0.963706	-3.48416	0.0108542
ENSMUSG00000001288.16	ENSMUSG00000001288	Rarg	retinoic acid receptor, gamma [Source:MGI Symbol;Acc:MGI:97858]	1.41635	3.47937	0.0110246
ENSMUSG00000022856.10	ENSMUSG00000022856	Tmem41a	transmembrane protein 41a [Source:MGI Symbol;Acc:MGI:1913914]	1.69121	3.47939	0.0110246
ENSMUSG00000057156.11	ENSMUSG00000057156	Homez	homeodomain leucine zipper-encoding gene [Source:MGI Symbol;Acc:MGI:2678023]	-1.17093	-3.47891	0.0110311
ENSMUSG00000025481.13	ENSMUSG00000025481	Urah	urate (5-hydroxyiso-) hydrolase [Source:MGI Symbol;Acc:MGI:1916142]	2.81252	3.47857	0.0110325
ENSMUSG00000034880.8	ENSMUSG00000034880	Mrpl34	mitochondrial ribosomal protein L34 [Source:MGI Symbol;Acc:MGI:2137227]	-0.665784	-3.47647	0.0111065
ENSMUSG00000031093.15	ENSMUSG00000031093	Dock11	dedicator of cytokinesis 11 [Source:MGI Symbol;Acc:MGI:1923224]	1.75848	3.47578	0.0111222
ENSMUSG00000064307.14	ENSMUSG00000064307	Lrrc51	leucine rich repeat containing 51 [Source:MGI Symbol;Acc:MGI:1916608]	-0.889043	-3.47374	0.0111817
ENSMUSG00000056529.8	ENSMUSG00000056529	Ptafr	platelet-activating factor receptor [Source:MGI Symbol;Acc:MGI:106066]	1.20518	3.47305	0.0111851
ENSMUSG00000022723.17	ENSMUSG00000022723	Crybg3	beta-gamma crystallin domain containing 3 [Source:MGI Symbol;Acc:MGI:2676311]	1.68235	3.47325	0.0111851
ENSMUSG00000031150.14	ENSMUSG00000031150	Ccdc120	coiled-coil domain containing 120 [Source:MGI Symbol;Acc:MGI:1859619]	2.82855	3.47264	0.0111894
ENSMUSG00000044037.16	ENSMUSG00000044037	Als2cl	ALS2 C-terminal like [Source:MGI Symbol;Acc:MGI:2447532]	1.70541	3.47127	0.0112339
ENSMUSG00000046806.14	ENSMUSG00000046806	Cyren	cell cycle regulator of NHEJ [Source:MGI Symbol;Acc:MGI:1925662]	-0.797702	-3.46958	0.0112921
ENSMUSG00000055994.16	ENSMUSG00000055994	Nod2	nucleotide-binding oligomerization domain containing 2 [Source:MGI Symbol;Acc:MGI:2429397]	1.4437	3.46858	0.011321
ENSMUSG00000051378.11	ENSMUSG00000051378	Kif18b	kinesin family member 18B [Source:MGI Symbol;Acc:MGI:2446979]	3.10957	3.46792	0.0113361
ENSMUSG00000047090.14	ENSMUSG00000047090	Tmem198b	transmembrane protein 198b [Source:MGI Symbol;Acc:MGI:1921077]	-0.650247	-3.46724	0.0113522
ENSMUSG00000035473.11	ENSMUSG00000035473	Galm	galactose mutarotase [Source:MGI Symbol;Acc:MGI:2442420]	-0.887577	-3.4657	0.0113916
ENSMUSG00000056749.8	ENSMUSG00000056749	Nfil3	nuclear factor, interleukin 3, regulated [Source:MGI Symbol;Acc:MGI:109495]	0.90165	3.46457	0.0114242
ENSMUSG00000033565.19	ENSMUSG00000033565	Rbfox2	RNA binding protein, fox-1 homolog (C. elegans) 2 [Source:MGI Symbol;Acc:MGI:1933973]	1.18164	3.46432	0.0114242
ENSMUSG00000006169.21	ENSMUSG00000006169	Clint1	clathrin interactor 1 [Source:MGI Symbol;Acc:MGI:2144243]	1.24713	3.46391	0.0114289
ENSMUSG00000033721.17	ENSMUSG00000033721	Vav3	vav 3 oncogene [Source:MGI Symbol;Acc:MGI:1888518]	1.67851	3.46017	0.0115629
ENSMUSG00000037638.6	ENSMUSG00000037638	Zbtb42	zinc finger and BTB domain containing 42 [Source:MGI Symbol;Acc:MGI:3644133]	1.77508	3.45938	0.011584
ENSMUSG00000053617.13	ENSMUSG00000053617	Sh3pxd2a	SH3 and PX domains 2A [Source:MGI Symbol;Acc:MGI:1298393]	1.58359	3.45873	0.0115987
ENSMUSG00000070283.5	ENSMUSG00000070283	Ndufaf3	NADH:ubiquinone oxidoreductase complex assembly factor 3 [Source:MGI Symbol;Acc:MGI:1913956]	-0.607419	-3.45731	0.0116226
ENSMUSG00000042292.19	ENSMUSG00000042292	Mrtfa	myocardin related transcription factor A [Source:MGI Symbol;Acc:MGI:2384495]	0.844626	3.45787	0.0116226
ENSMUSG00000001025.9	ENSMUSG00000001025	S100a6	S100 calcium binding protein A6 (calcyclin) [Source:MGI Symbol;Acc:MGI:1339467]	2.22534	3.45728	0.0116226
ENSMUSG00000028645.12	ENSMUSG00000028645	Slc2a1	solute carrier family 2 (facilitated glucose transporter), member 1 [Source:MGI Symbol;Acc:MGI:95755]	-0.805636	-3.45627	0.011627
ENSMUSG00000022895.17	ENSMUSG00000022895	Ets2	E26 avian leukemia oncogene 2, 3' domain [Source:MGI Symbol;Acc:MGI:95456]	1.26774	3.45637	0.011627
ENSMUSG00000002068.17	ENSMUSG00000002068	Ccne1	cyclin E1 [Source:MGI Symbol;Acc:MGI:88316]	2.28145	3.45681	0.011627
ENSMUSG00000034674.19	ENSMUSG00000034674	Tdg	thymine DNA glycosylase [Source:MGI Symbol;Acc:MGI:108247]	-0.72511	-3.45547	0.0116466
ENSMUSG00000015467.15	ENSMUSG00000015467	Egfl8	EGF-like domain 8 [Source:MGI Symbol;Acc:MGI:1932094]	1.44109	3.45522	0.0116466
ENSMUSG00000025759.12	ENSMUSG00000025759	Mfsd8	major facilitator superfamily domain containing 8 [Source:MGI Symbol;Acc:MGI:1919425]	-0.832155	-3.45369	0.0116878
ENSMUSG00000052423.16	ENSMUSG00000052423	B4galt3	UDP-Gal:betaGlcNAc beta 1,4-galactosyltransferase, polypeptide 3 [Source:MGI Symbol;Acc:MGI:1928767]	1.00653	3.45176	0.0117448
ENSMUSG00000028671.17	ENSMUSG00000028671	Gale	galactose-4-epimerase, UDP [Source:MGI Symbol;Acc:MGI:1921496]	1.38071	3.4496	0.0118261
ENSMUSG00000095730.4	ENSMUSG00000095730	Vmn2r29	vomeronasal 2, receptor 29 [Source:MGI Symbol;Acc:MGI:1923479]	-3.58026	-3.44904	0.011836
ENSMUSG00000029918.10	ENSMUSG00000029918	Mrps33	mitochondrial ribosomal protein S33 [Source:MGI Symbol;Acc:MGI:1338046]	-0.593674	-3.44814	0.0118511
ENSMUSG00000074211.5	ENSMUSG00000074211	Sdhaf1	succinate dehydrogenase complex assembly factor 1 [Source:MGI Symbol;Acc:MGI:1915582]	-0.713742	-3.44606	0.0119296
ENSMUSG00000041439.16	ENSMUSG00000041439	Mfsd6	major facilitator superfamily domain containing 6 [Source:MGI Symbol;Acc:MGI:1922925]	1.48063	3.44565	0.0119346
ENSMUSG00000042804.14	ENSMUSG00000042804	Gpr153	G protein-coupled receptor 153 [Source:MGI Symbol;Acc:MGI:1916157]	1.00444	3.44497	0.0119388
ENSMUSG00000106445.2	ENSMUSG00000106445	Gm21190	predicted gene, 21190 [Source:MGI Symbol;Acc:MGI:5434545]	4.788	3.44499	0.0119388
ENSMUSG00000030144.5	ENSMUSG00000030144	Clec4d	C-type lectin domain family 4, member d [Source:MGI Symbol;Acc:MGI:1298389]	1.24004	3.44157	0.0120764
ENSMUSG00000005103.13	ENSMUSG00000005103	Wdr1	WD repeat domain 1 [Source:MGI Symbol;Acc:MGI:1337100]	0.886246	3.44072	0.0121012
ENSMUSG00000110218.2	ENSMUSG00000110218	Tincr	TINCR ubiquitin domain containing [Source:MGI Symbol;Acc:MGI:5012404]	1.62584	3.44016	0.012113
ENSMUSG00000036114.4	ENSMUSG00000036114	Rpp25l	ribonuclease P/MRP 25 subunit-like [Source:MGI Symbol;Acc:MGI:1917211]	-0.753175	-3.43938	0.0121203
ENSMUSG00000030287.16	ENSMUSG00000030287	Itpr2	inositol 1,4,5-triphosphate receptor 2 [Source:MGI Symbol;Acc:MGI:99418]	1.20563	3.43882	0.0121203
ENSMUSG00000030282.15	ENSMUSG00000030282	Cmas	cytidine monophospho-N-acetylneuraminic acid synthetase [Source:MGI Symbol;Acc:MGI:1337124]	1.25415	3.43961	0.0121203
ENSMUSG00000045314.6	ENSMUSG00000045314	Sowahb	sosondowah ankyrin repeat domain family member B [Source:MGI Symbol;Acc:MGI:1925338]	2.29678	3.43771	0.0121567
ENSMUSG00000001348.16	ENSMUSG00000001348	Acp5	acid phosphatase 5, tartrate resistant [Source:MGI Symbol;Acc:MGI:87883]	0.904198	3.43735	0.0121599
ENSMUSG00000021822.4	ENSMUSG00000021822	Plau	plasminogen activator, urokinase [Source:MGI Symbol;Acc:MGI:97611]	1.15634	3.43597	0.0122088
ENSMUSG00000041845.12	ENSMUSG00000041845	Rhod	ras homolog family member D [Source:MGI Symbol;Acc:MGI:108446]	1.55499	3.43509	0.0122354
ENSMUSG00000015766.15	ENSMUSG00000015766	Eps8	epidermal growth factor receptor pathway substrate 8 [Source:MGI Symbol;Acc:MGI:104684]	2.12272	3.43384	0.0122784
ENSMUSG00000046756.11	ENSMUSG00000046756	Mrps7	mitchondrial ribosomal protein S7 [Source:MGI Symbol;Acc:MGI:1354367]	-0.759789	-3.43312	0.0122979
ENSMUSG00000024425.5	ENSMUSG00000024425	Ndfip1	Nedd4 family interacting protein 1 [Source:MGI Symbol;Acc:MGI:1929601]	-0.721113	-3.43243	0.0123159
ENSMUSG00000067919.9	ENSMUSG00000067919	Rex2	reduced expression 2 [Source:MGI Symbol;Acc:MGI:1328322]	5.11864	3.43168	0.0123365
ENSMUSG00000025350.16	ENSMUSG00000025350	Rdh5	retinol dehydrogenase 5 [Source:MGI Symbol;Acc:MGI:1201412]	-1.12434	-3.42714	0.0125316
ENSMUSG00000026994.10	ENSMUSG00000026994	Galnt3	polypeptide N-acetylgalactosaminyltransferase 3 [Source:MGI Symbol;Acc:MGI:894695]	4.30747	3.42662	0.0125421
ENSMUSG00000030798.16	ENSMUSG00000030798	Cd37	CD37 antigen [Source:MGI Symbol;Acc:MGI:88330]	1.40812	3.4256	0.0125754
ENSMUSG00000032251.13	ENSMUSG00000032251	Irak1bp1	interleukin-1 receptor-associated kinase 1 binding protein 1 [Source:MGI Symbol;Acc:MGI:1929475]	-0.751738	-3.42386	0.0126417
ENSMUSG00000030867.8	ENSMUSG00000030867	Plk1	polo like kinase 1 [Source:MGI Symbol;Acc:MGI:97621]	1.75975	3.42359	0.0126417
ENSMUSG00000022433.22	ENSMUSG00000022433	Csnk1e	casein kinase 1, epsilon [Source:MGI Symbol;Acc:MGI:1351660]	0.714256	3.41939	0.0127973
ENSMUSG00000074899.7	ENSMUSG00000074899	Sptbn5	spectrin beta, non-erythrocytic 5 [Source:MGI Symbol;Acc:MGI:2685200]	1.59623	3.41895	0.0128045
ENSMUSG00000021804.7	ENSMUSG00000021804	Rgr	retinal G protein coupled receptor [Source:MGI Symbol;Acc:MGI:1929473]	-1.29106	-3.41762	0.0128382
ENSMUSG00000027540.14	ENSMUSG00000027540	Ptpn1	protein tyrosine phosphatase, non-receptor type 1 [Source:MGI Symbol;Acc:MGI:97805]	0.730949	3.41727	0.0128382
ENSMUSG00000022443.18	ENSMUSG00000022443	Myh9	myosin, heavy polypeptide 9, non-muscle [Source:MGI Symbol;Acc:MGI:107717]	0.919458	3.41769	0.0128382
ENSMUSG00000053886.5	ENSMUSG00000053886	Sh2d4a	SH2 domain containing 4A [Source:MGI Symbol;Acc:MGI:1919531]	2.91545	3.41602	0.0128743
ENSMUSG00000028337.15	ENSMUSG00000028337	Coro2a	coronin, actin binding protein 2A [Source:MGI Symbol;Acc:MGI:1345966]	2.46309	3.41524	0.0128979
ENSMUSG00000109510.2	ENSMUSG00000109510	Gm42417	predicted gene, 42417 [Source:MGI Symbol;Acc:MGI:5649003]	-6.67804	-3.41438	0.0129248
ENSMUSG00000021556.13	ENSMUSG00000021556	Golm1	golgi membrane protein 1 [Source:MGI Symbol;Acc:MGI:1917329]	1.12822	3.41197	0.0130121
ENSMUSG00000027452.12	ENSMUSG00000027452	Acss1	acyl-CoA synthetase short-chain family member 1 [Source:MGI Symbol;Acc:MGI:1915988]	1.76537	3.41111	0.0130276
ENSMUSG00000031952.6	ENSMUSG00000031952	Chst5	carbohydrate (N-acetylglucosamine 6-O) sulfotransferase 5 [Source:MGI Symbol;Acc:MGI:1931825]	5.10081	3.41107	0.0130276
ENSMUSG00000021408.16	ENSMUSG00000021408	Ripk1	receptor (TNFRSF)-interacting serine-threonine kinase 1 [Source:MGI Symbol;Acc:MGI:108212]	0.875585	3.41046	0.0130432
ENSMUSG00000028976.11	ENSMUSG00000028976	Slc2a5	solute carrier family 2 (facilitated glucose transporter), member 5 [Source:MGI Symbol;Acc:MGI:1928369]	-4.54705	-3.41015	0.013044
ENSMUSG00000032359.15	ENSMUSG00000032359	Ctsh	cathepsin H [Source:MGI Symbol;Acc:MGI:107285]	0.889171	3.40874	0.0130844
ENSMUSG00000000078.8	ENSMUSG00000000078	Klf6	Kruppel-like factor 6 [Source:MGI Symbol;Acc:MGI:1346318]	1.42437	3.40898	0.0130844
ENSMUSG00000054203.8	ENSMUSG00000054203	Ifi205	interferon activated gene 205 [Source:MGI Symbol;Acc:MGI:101847]	-1.86802	-3.40833	0.01309
ENSMUSG00000059668.7	ENSMUSG00000059668	Krt4	keratin 4 [Source:MGI Symbol;Acc:MGI:96701]	4.66106	3.40668	0.0131559
ENSMUSG00000017132.18	ENSMUSG00000017132	Cyth1	cytohesin 1 [Source:MGI Symbol;Acc:MGI:1334257]	0.734341	3.40139	0.0133708
ENSMUSG00000022900.15	ENSMUSG00000022900	Ildr1	immunoglobulin-like domain containing receptor 1 [Source:MGI Symbol;Acc:MGI:2146574]	1.5082	3.40155	0.0133708
ENSMUSG00000030263.14	ENSMUSG00000030263	Lrmp	lymphoid-restricted membrane protein [Source:MGI Symbol;Acc:MGI:108424]	1.67432	3.40039	0.0133932
ENSMUSG00000026450.15	ENSMUSG00000026450	Chit1	chitinase 1 (chitotriosidase) [Source:MGI Symbol;Acc:MGI:1919134]	3.96908	3.40037	0.0133932
ENSMUSG00000035000.9	ENSMUSG00000035000	Dpp4	dipeptidylpeptidase 4 [Source:MGI Symbol;Acc:MGI:94919]	-0.786436	-3.39912	0.0134127
ENSMUSG00000042272.18	ENSMUSG00000042272	Sestd1	SEC14 and spectrin domains 1 [Source:MGI Symbol;Acc:MGI:1916262]	0.734813	3.39937	0.0134127
ENSMUSG00000040525.14	ENSMUSG00000040525	Cblc	Casitas B-lineage lymphoma c [Source:MGI Symbol;Acc:MGI:1931457]	2.55821	3.39918	0.0134127
ENSMUSG00000045751.17	ENSMUSG00000045751	Mms22l	MMS22-like, DNA repair protein [Source:MGI Symbol;Acc:MGI:2684980]	1.48946	3.39536	0.0135841
ENSMUSG00000017002.15	ENSMUSG00000017002	Slpi	secretory leukocyte peptidase inhibitor [Source:MGI Symbol;Acc:MGI:109297]	2.68186	3.39352	0.0136471
ENSMUSG00000032500.11	ENSMUSG00000032500	Dclk3	doublecortin-like kinase 3 [Source:MGI Symbol;Acc:MGI:3039580]	2.41253	3.393	0.0136588
ENSMUSG00000026413.13	ENSMUSG00000026413	Pkp1	plakophilin 1 [Source:MGI Symbol;Acc:MGI:1328359]	3.73965	3.39262	0.0136638
ENSMUSG00000039242.11	ENSMUSG00000039242	B3galnt2	UDP-GalNAc:betaGlcNAc beta 1,3-galactosaminyltransferase, polypeptide 2 [Source:MGI Symbol;Acc:MGI:2145517]	0.71029	3.39218	0.0136717
ENSMUSG00000075602.11	ENSMUSG00000075602	Ly6a	lymphocyte antigen 6 complex, locus A [Source:MGI Symbol;Acc:MGI:107527]	1.27935	3.38949	0.0137782
ENSMUSG00000039706.12	ENSMUSG00000039706	Ldb2	LIM domain binding 2 [Source:MGI Symbol;Acc:MGI:894670]	1.0963	3.3885	0.0137928
ENSMUSG00000069516.9	ENSMUSG00000069516	Lyz2	lysozyme 2 [Source:MGI Symbol;Acc:MGI:96897]	1.16784	3.38883	0.0137928
ENSMUSG00000034390.17	ENSMUSG00000034390	Cmip	c-Maf inducing protein [Source:MGI Symbol;Acc:MGI:1921690]	1.30041	3.38835	0.0137928
ENSMUSG00000025809.16	ENSMUSG00000025809	Itgb1	integrin beta 1 (fibronectin receptor beta) [Source:MGI Symbol;Acc:MGI:96610]	0.763955	3.38599	0.0138695
ENSMUSG00000028163.18	ENSMUSG00000028163	Nfkb1	nuclear factor of kappa light polypeptide gene enhancer in B cells 1, p105 [Source:MGI Symbol;Acc:MGI:97312]	0.971249	3.38599	0.0138695
ENSMUSG00000020405.5	ENSMUSG00000020405	Fabp6	fatty acid binding protein 6 [Source:MGI Symbol;Acc:MGI:96565]	2.49892	3.38615	0.0138695
ENSMUSG00000045917.18	ENSMUSG00000045917	Tmem268	transmembrane protein 268 [Source:MGI Symbol;Acc:MGI:1913920]	-1.61491	-3.38424	0.013944
ENSMUSG00000035671.7	ENSMUSG00000035671	Zswim4	zinc finger SWIM-type containing 4 [Source:MGI Symbol;Acc:MGI:2443726]	0.818413	3.38306	0.0139893
ENSMUSG00000038400.16	ENSMUSG00000038400	Pmepa1	prostate transmembrane protein, androgen induced 1 [Source:MGI Symbol;Acc:MGI:1929600]	0.943387	3.3812	0.0140647
ENSMUSG00000005615.16	ENSMUSG00000005615	Pcyt1a	phosphate cytidylyltransferase 1, choline, alpha isoform [Source:MGI Symbol;Acc:MGI:88557]	0.99504	3.38103	0.0140647
ENSMUSG00000033955.14	ENSMUSG00000033955	Tnks1bp1	tankyrase 1 binding protein 1 [Source:MGI Symbol;Acc:MGI:2446193]	1.05667	3.3783	0.0141902
ENSMUSG00000055865.9	ENSMUSG00000055865	Tafa3	TAFA chemokine like family member 3 [Source:MGI Symbol;Acc:MGI:3046463]	-1.18254	-3.37669	0.0142446
ENSMUSG00000036718.18	ENSMUSG00000036718	Micall2	MICAL-like 2 [Source:MGI Symbol;Acc:MGI:2444818]	1.00572	3.37687	0.0142446
ENSMUSG00000001300.17	ENSMUSG00000001300	Efnb2	ephrin B2 [Source:MGI Symbol;Acc:MGI:105097]	1.44552	3.37556	0.0142888
ENSMUSG00000031377.12	ENSMUSG00000031377	Bmx	BMX non-receptor tyrosine kinase [Source:MGI Symbol;Acc:MGI:1101778]	1.45337	3.37442	0.0143192
ENSMUSG00000020000.8	ENSMUSG00000020000	Moxd1	monooxygenase, DBH-like 1 [Source:MGI Symbol;Acc:MGI:1921582]	1.91781	3.37321	0.0143678
ENSMUSG00000055945.9	ENSMUSG00000055945	Prr18	proline rich 18 [Source:MGI Symbol;Acc:MGI:2443403]	-4.20793	-3.37211	0.0144108
ENSMUSG00000023984.18	ENSMUSG00000023984	Gm20517	predicted gene 20517 [Source:MGI Symbol;Acc:MGI:5141982]	1.89148	3.37163	0.0144211
ENSMUSG00000026643.17	ENSMUSG00000026643	Nmt2	N-myristoyltransferase 2 [Source:MGI Symbol;Acc:MGI:1202298]	0.596964	3.37092	0.0144293
ENSMUSG00000043557.17	ENSMUSG00000043557	Mdga1	MAM domain containing glycosylphosphatidylinositol anchor 1 [Source:MGI Symbol;Acc:MGI:1922012]	2.45874	3.37109	0.0144293
ENSMUSG00000024774.17	ENSMUSG00000024774	Ankrd22	ankyrin repeat domain 22 [Source:MGI Symbol;Acc:MGI:1277101]	3.42513	3.37045	0.0144393
ENSMUSG00000034413.15	ENSMUSG00000034413	Neurl1b	neuralized E3 ubiquitin protein ligase 1B [Source:MGI Symbol;Acc:MGI:3643092]	1.71845	3.36929	0.0144855
ENSMUSG00000018634.11	ENSMUSG00000018634	Crhr1	corticotropin releasing hormone receptor 1 [Source:MGI Symbol;Acc:MGI:88498]	3.72665	3.36889	0.0144919
ENSMUSG00000044165.13	ENSMUSG00000044165	Bcl2l15	BCLl2-like 15 [Source:MGI Symbol;Acc:MGI:2685412]	3.1841	3.36845	0.0145005
ENSMUSG00000000732.10	ENSMUSG00000000732	Icosl	icos ligand [Source:MGI Symbol;Acc:MGI:1354701]	1.24158	3.36764	0.0145289
ENSMUSG00000028378.7	ENSMUSG00000028378	Ptgr1	prostaglandin reductase 1 [Source:MGI Symbol;Acc:MGI:1914353]	1.99518	3.36688	0.0145396
ENSMUSG00000046593.4	ENSMUSG00000046593	Tmem215	transmembrane protein 215 [Source:MGI Symbol;Acc:MGI:2444167]	2.47415	3.3669	0.0145396
ENSMUSG00000071074.10	ENSMUSG00000071074	Yipf3	Yip1 domain family, member 3 [Source:MGI Symbol;Acc:MGI:106280]	-0.654211	-3.36593	0.0145608
ENSMUSG00000056214.10	ENSMUSG00000056214	Pard6g	par-6 family cell polarity regulator gamma [Source:MGI Symbol;Acc:MGI:2135606]	1.66112	3.36608	0.0145608
ENSMUSG00000044551.14	ENSMUSG00000044551	9930012K11Rik	RIKEN cDNA 9930012K11 gene [Source:MGI Symbol;Acc:MGI:2145726]	1.47145	3.36246	0.01473
ENSMUSG00000003526.13	ENSMUSG00000003526	Prodh	proline dehydrogenase [Source:MGI Symbol;Acc:MGI:97770]	-0.788261	-3.36216	0.0147314
ENSMUSG00000035946.8	ENSMUSG00000035946	Gsx2	GS homeobox 2 [Source:MGI Symbol;Acc:MGI:95843]	-1.0716	-3.36161	0.0147372
ENSMUSG00000075402.2	ENSMUSG00000075402	Krt76	keratin 76 [Source:MGI Symbol;Acc:MGI:1924305]	6.16355	3.3615	0.0147372
ENSMUSG00000035828.12	ENSMUSG00000035828	Pim3	proviral integration site 3 [Source:MGI Symbol;Acc:MGI:1355297]	0.748575	3.35864	0.0148758
ENSMUSG00000022085.5	ENSMUSG00000022085	Pebp4	phosphatidylethanolamine binding protein 4 [Source:MGI Symbol;Acc:MGI:1920773]	-0.901062	-3.35754	0.0149206
ENSMUSG00000062785.15	ENSMUSG00000062785	Kcnc3	potassium voltage gated channel, Shaw-related subfamily, member 3 [Source:MGI Symbol;Acc:MGI:96669]	-0.782707	-3.35718	0.0149249
ENSMUSG00000027699.20	ENSMUSG00000027699	Ect2	ect2 oncogene [Source:MGI Symbol;Acc:MGI:95281]	1.31121	3.35687	0.0149268
ENSMUSG00000031012.18	ENSMUSG00000031012	Cask	calcium/calmodulin-dependent serine protein kinase (MAGUK family) [Source:MGI Symbol;Acc:MGI:1309489]	0.811887	3.35507	0.0150095
ENSMUSG00000043587.16	ENSMUSG00000043587	Pxylp1	2-phosphoxylose phosphatase 1 [Source:MGI Symbol;Acc:MGI:2442444]	1.15303	3.35445	0.0150281
ENSMUSG00000050105.6	ENSMUSG00000050105	Grrp1	glycine/arginine rich protein 1 [Source:MGI Symbol;Acc:MGI:1919940]	1.23769	3.35162	0.0151265
ENSMUSG00000020027.19	ENSMUSG00000020027	Socs2	suppressor of cytokine signaling 2 [Source:MGI Symbol;Acc:MGI:1201787]	1.41285	3.35197	0.0151265
ENSMUSG00000013611.15	ENSMUSG00000013611	Snx31	sorting nexin 31 [Source:MGI Symbol;Acc:MGI:1913946]	3.80692	3.35156	0.0151265
ENSMUSG00000023036.15	ENSMUSG00000023036	Pcdhgc4	protocadherin gamma subfamily C, 4 [Source:MGI Symbol;Acc:MGI:1935203]	-0.63416	-3.3502	0.0151855
ENSMUSG00000031748.17	ENSMUSG00000031748	Gnao1	guanine nucleotide binding protein, alpha O [Source:MGI Symbol;Acc:MGI:95775]	-0.957554	-3.34895	0.0152365
ENSMUSG00000040423.12	ENSMUSG00000040423	Rc3h1	RING CCCH (C3H) domains 1 [Source:MGI Symbol;Acc:MGI:2685397]	0.626971	3.34873	0.0152365
ENSMUSG00000052477.16	ENSMUSG00000052477	C130026I21Rik	RIKEN cDNA C130026I21 gene [Source:MGI Symbol;Acc:MGI:3612702]	2.45846	3.34681	0.0153126
ENSMUSG00000045094.9	ENSMUSG00000045094	Arhgef37	Rho guanine nucleotide exchange factor (GEF) 37 [Source:MGI Symbol;Acc:MGI:3045339]	-0.9779	-3.34626	0.0153276
ENSMUSG00000032278.12	ENSMUSG00000032278	Paqr5	progestin and adipoQ receptor family member V [Source:MGI Symbol;Acc:MGI:1921340]	2.01446	3.34313	0.0154866
ENSMUSG00000026880.12	ENSMUSG00000026880	Stom	stomatin [Source:MGI Symbol;Acc:MGI:95403]	1.0495	3.34024	0.0156333
ENSMUSG00000018796.14	ENSMUSG00000018796	Acsl1	acyl-CoA synthetase long-chain family member 1 [Source:MGI Symbol;Acc:MGI:102797]	1.25831	3.33877	0.0157007
ENSMUSG00000058897.19	ENSMUSG00000058897	Col25a1	collagen, type XXV, alpha 1 [Source:MGI Symbol;Acc:MGI:1924268]	3.80918	3.33813	0.0157216
ENSMUSG00000031805.18	ENSMUSG00000031805	Jak3	Janus kinase 3 [Source:MGI Symbol;Acc:MGI:99928]	1.1684	3.33655	0.0157959
ENSMUSG00000042675.16	ENSMUSG00000042675	Ypel3	yippee like 3 [Source:MGI Symbol;Acc:MGI:1913340]	-0.643579	-3.33395	0.0158979
ENSMUSG00000063239.18	ENSMUSG00000063239	Grm4	glutamate receptor, metabotropic 4 [Source:MGI Symbol;Acc:MGI:1351341]	2.14905	3.33416	0.0158979
ENSMUSG00000028041.18	ENSMUSG00000028041	Adam15	a disintegrin and metallopeptidase domain 15 (metargidin) [Source:MGI Symbol;Acc:MGI:1333882]	0.889883	3.33292	0.0159412
ENSMUSG00000030605.16	ENSMUSG00000030605	Mfge8	milk fat globule EGF and factor V/VIII domain containing [Source:MGI Symbol;Acc:MGI:102768]	1.17986	3.33205	0.0159759
ENSMUSG00000037820.16	ENSMUSG00000037820	Tgm2	transglutaminase 2, C polypeptide [Source:MGI Symbol;Acc:MGI:98731]	1.23482	3.33156	0.0159887
ENSMUSG00000021215.16	ENSMUSG00000021215	Net1	neuroepithelial cell transforming gene 1 [Source:MGI Symbol;Acc:MGI:1927138]	1.61612	3.33062	0.0160269
ENSMUSG00000095789.7	ENSMUSG00000095789	Nupr1l	nuclear protein transcriptional regulator 1 like [Source:MGI Symbol;Acc:MGI:1923099]	-1.06751	-3.32922	0.0160769
ENSMUSG00000029832.17	ENSMUSG00000029832	Nfe2l3	nuclear factor, erythroid derived 2, like 3 [Source:MGI Symbol;Acc:MGI:1339958]	1.49896	3.32786	0.01614
ENSMUSG00000027341.11	ENSMUSG00000027341	Tmem230	transmembrane protein 230 [Source:MGI Symbol;Acc:MGI:1917862]	-0.932252	-3.32702	0.0161729
ENSMUSG00000059248.14	ENSMUSG00000059248	Septin9	septin 9 [Source:MGI Symbol;Acc:MGI:1858222]	0.701725	3.32599	0.0162172
ENSMUSG00000046711.17	ENSMUSG00000046711	Hmga1	high mobility group AT-hook 1 [Source:MGI Symbol;Acc:MGI:96160]	0.999567	3.32477	0.0162725
ENSMUSG00000016382.16	ENSMUSG00000016382	Pls3	plastin 3 (T-isoform) [Source:MGI Symbol;Acc:MGI:104807]	0.898729	3.32156	0.0164294
ENSMUSG00000020941.8	ENSMUSG00000020941	Map3k14	mitogen-activated protein kinase kinase kinase 14 [Source:MGI Symbol;Acc:MGI:1858204]	0.65468	3.3205	0.0164759
ENSMUSG00000020607.8	ENSMUSG00000020607	Lratd1	LRAT domain containing 1 [Source:MGI Symbol;Acc:MGI:2145011]	3.83372	3.31629	0.0166942
ENSMUSG00000020435.18	ENSMUSG00000020435	Osbp2	oxysterol binding protein 2 [Source:MGI Symbol;Acc:MGI:1921559]	-1.2642	-3.31493	0.0167593
ENSMUSG00000024789.14	ENSMUSG00000024789	Jak2	Janus kinase 2 [Source:MGI Symbol;Acc:MGI:96629]	0.713183	3.31318	0.0168484
ENSMUSG00000002458.14	ENSMUSG00000002458	Rgs19	regulator of G-protein signaling 19 [Source:MGI Symbol;Acc:MGI:1915153]	1.26951	3.31248	0.0168749
ENSMUSG00000028158.15	ENSMUSG00000028158	Mttp	microsomal triglyceride transfer protein [Source:MGI Symbol;Acc:MGI:106926]	-0.853729	-3.31211	0.0168811
ENSMUSG00000112023.2	ENSMUSG00000112023	Lilr4b	leukocyte immunoglobulin-like receptor, subfamily B, member 4B [Source:MGI Symbol;Acc:MGI:102702]	1.28868	3.30784	0.0171078
ENSMUSG00000005057.14	ENSMUSG00000005057	Sh2b2	SH2B adaptor protein 2 [Source:MGI Symbol;Acc:MGI:1345171]	1.70562	3.30617	0.0171611
ENSMUSG00000034382.15	ENSMUSG00000034382	AI661453	expressed sequence AI661453 [Source:MGI Symbol;Acc:MGI:2146908]	3.84526	3.30626	0.0171611
ENSMUSG00000052557.12	ENSMUSG00000052557	Gan	giant axonal neuropathy [Source:MGI Symbol;Acc:MGI:1890619]	0.797444	3.30492	0.0172212
ENSMUSG00000030994.17	ENSMUSG00000030994	D7Ertd443e	DNA segment, Chr 7, ERATO Doi 443, expressed [Source:MGI Symbol;Acc:MGI:1196431]	3.64592	3.30434	0.0172406
ENSMUSG00000028978.13	ENSMUSG00000028978	Nos3	nitric oxide synthase 3, endothelial cell [Source:MGI Symbol;Acc:MGI:97362]	1.24511	3.30347	0.0172615
ENSMUSG00000024512.5	ENSMUSG00000024512	Dynap	dynactin associated protein [Source:MGI Symbol;Acc:MGI:1922827]	5.81435	3.30353	0.0172615
ENSMUSG00000074064.7	ENSMUSG00000074064	Mlycd	malonyl-CoA decarboxylase [Source:MGI Symbol;Acc:MGI:1928485]	-0.852108	-3.30271	0.0172775
ENSMUSG00000053334.7	ENSMUSG00000053334	Ficd	FIC domain containing [Source:MGI Symbol;Acc:MGI:1098550]	-0.807431	-3.30268	0.0172775
ENSMUSG00000094777.3	ENSMUSG00000094777	H2ac24	H2A clustered histone 24 [Source:MGI Symbol;Acc:MGI:3710573]	1.48341	3.30216	0.0172934
ENSMUSG00000021338.18	ENSMUSG00000021338	Carmil1	capping protein regulator and myosin 1 linker 1 [Source:MGI Symbol;Acc:MGI:1915982]	1.20796	3.29855	0.0174515
ENSMUSG00000051375.16	ENSMUSG00000051375	Pcdh1	protocadherin 1 [Source:MGI Symbol;Acc:MGI:104692]	1.51801	3.2986	0.0174515
ENSMUSG00000116461.2	ENSMUSG00000116461	Gm44502	predicted readthrough transcript (NMD candidate), 44502 [Source:MGI Symbol;Acc:MGI:3846135]	6.77612	3.29895	0.0174515
ENSMUSG00000049225.15	ENSMUSG00000049225	Pdp1	pyruvate dehyrogenase phosphatase catalytic subunit 1 [Source:MGI Symbol;Acc:MGI:2685870]	0.854374	3.29613	0.0175858
ENSMUSG00000062352.16	ENSMUSG00000062352	Itgb1bp1	integrin beta 1 binding protein 1 [Source:MGI Symbol;Acc:MGI:1306802]	-0.719292	-3.29574	0.0175935
ENSMUSG00000026069.16	ENSMUSG00000026069	Il1rl1	interleukin 1 receptor-like 1 [Source:MGI Symbol;Acc:MGI:98427]	2.74952	3.29335	0.0177271
ENSMUSG00000038147.15	ENSMUSG00000038147	Cd84	CD84 antigen [Source:MGI Symbol;Acc:MGI:1336885]	1.16199	3.29278	0.0177468
ENSMUSG00000097327.8	ENSMUSG00000097327	E030030I06Rik	RIKEN cDNA E030030I06 gene [Source:MGI Symbol;Acc:MGI:2442914]	-2.20102	-3.29199	0.0177799
ENSMUSG00000035451.8	ENSMUSG00000035451	Foxa1	forkhead box A1 [Source:MGI Symbol;Acc:MGI:1347472]	3.4815	3.29159	0.0177884
ENSMUSG00000012428.10	ENSMUSG00000012428	Steap4	STEAP family member 4 [Source:MGI Symbol;Acc:MGI:1923560]	1.47856	3.29042	0.0178464
ENSMUSG00000028542.18	ENSMUSG00000028542	Slc6a9	solute carrier family 6 (neurotransmitter transporter, glycine), member 9 [Source:MGI Symbol;Acc:MGI:95760]	-0.759129	-3.28611	0.018088
ENSMUSG00000032504.16	ENSMUSG00000032504	Pdcd6ip	programmed cell death 6 interacting protein [Source:MGI Symbol;Acc:MGI:1333753]	1.00693	3.28616	0.018088
ENSMUSG00000051599.5	ENSMUSG00000051599	Pcdhb2	protocadherin beta 2 [Source:MGI Symbol;Acc:MGI:2136735]	2.64699	3.28529	0.0181234
ENSMUSG00000004951.11	ENSMUSG00000004951	Hspb1	heat shock protein 1 [Source:MGI Symbol;Acc:MGI:96240]	1.25183	3.28327	0.018237
ENSMUSG00000028167.16	ENSMUSG00000028167	Bdh2	3-hydroxybutyrate dehydrogenase, type 2 [Source:MGI Symbol;Acc:MGI:1917022]	-0.847585	-3.28169	0.0183226
ENSMUSG00000028776.15	ENSMUSG00000028776	Tinagl1	tubulointerstitial nephritis antigen-like 1 [Source:MGI Symbol;Acc:MGI:2137617]	0.986966	3.28032	0.0183947
ENSMUSG00000037613.17	ENSMUSG00000037613	Tnfrsf23	tumor necrosis factor receptor superfamily, member 23 [Source:MGI Symbol;Acc:MGI:1930269]	-3.43839	-3.27986	0.0184075
ENSMUSG00000021823.11	ENSMUSG00000021823	Vcl	vinculin [Source:MGI Symbol;Acc:MGI:98927]	0.907647	3.27952	0.0184129
ENSMUSG00000045362.9	ENSMUSG00000045362	Tnfrsf26	tumor necrosis factor receptor superfamily, member 26 [Source:MGI Symbol;Acc:MGI:2651928]	-3.91414	-3.27925	0.0184133
ENSMUSG00000048373.9	ENSMUSG00000048373	Fgfbp1	fibroblast growth factor binding protein 1 [Source:MGI Symbol;Acc:MGI:1096350]	1.94661	3.27892	0.0184176
ENSMUSG00000021701.9	ENSMUSG00000021701	Plk2	polo like kinase 2 [Source:MGI Symbol;Acc:MGI:1099790]	1.12659	3.27817	0.0184327
ENSMUSG00000034159.13	ENSMUSG00000034159	Mab21l4	mab-21-like 4 [Source:MGI Symbol;Acc:MGI:1919124]	4.77071	3.27837	0.0184327
ENSMUSG00000030760.15	ENSMUSG00000030760	Acer3	alkaline ceramidase 3 [Source:MGI Symbol;Acc:MGI:1913440]	1.6057	3.27696	0.0184947
ENSMUSG00000044783.17	ENSMUSG00000044783	Hjurp	Holliday junction recognition protein [Source:MGI Symbol;Acc:MGI:2685821]	1.22317	3.27655	0.0185041
ENSMUSG00000016940.19	ENSMUSG00000016940	Kctd2	potassium channel tetramerisation domain containing 2 [Source:MGI Symbol;Acc:MGI:1917632]	-0.730471	-3.27604	0.0185206
ENSMUSG00000027459.17	ENSMUSG00000027459	Fam110a	family with sequence similarity 110, member A [Source:MGI Symbol;Acc:MGI:1921097]	1.63369	3.27468	0.018593
ENSMUSG00000001672.15	ENSMUSG00000001672	Marveld3	MARVEL (membrane-associating) domain containing 3 [Source:MGI Symbol;Acc:MGI:1920858]	2.2251	3.27245	0.018723
ENSMUSG00000030638.14	ENSMUSG00000030638	Sh3gl3	SH3-domain GRB2-like 3 [Source:MGI Symbol;Acc:MGI:700011]	-4.17381	-3.27204	0.018733
ENSMUSG00000047407.18	ENSMUSG00000047407	Tgif1	TGFB-induced factor homeobox 1 [Source:MGI Symbol;Acc:MGI:1194497]	0.89649	3.27034	0.0188285
ENSMUSG00000004994.13	ENSMUSG00000004994	Ccdc130	coiled-coil domain containing 130 [Source:MGI Symbol;Acc:MGI:1914986]	-1.13865	-3.26912	0.0188655
ENSMUSG00000001517.15	ENSMUSG00000001517	Foxm1	forkhead box M1 [Source:MGI Symbol;Acc:MGI:1347487]	1.62341	3.26901	0.0188655
ENSMUSG00000045503.17	ENSMUSG00000045503	Sys1	SYS1 Golgi-localized integral membrane protein homolog (S. cerevisiae) [Source:MGI Symbol;Acc:MGI:1913710]	-0.701734	-3.26847	0.0188671
ENSMUSG00000013338.17	ENSMUSG00000013338	Fer1l4	fer-1-like 4 (C. elegans) [Source:MGI Symbol;Acc:MGI:1921812]	6.0861	3.26866	0.0188671
ENSMUSG00000028184.13	ENSMUSG00000028184	Adgrl2	adhesion G protein-coupled receptor L2 [Source:MGI Symbol;Acc:MGI:2139714]	1.06482	3.26661	0.018974
ENSMUSG00000044043.5	ENSMUSG00000044043	Pcdhb14	protocadherin beta 14 [Source:MGI Symbol;Acc:MGI:2136749]	-0.83873	-3.26594	0.0189846
ENSMUSG00000024379.5	ENSMUSG00000024379	Tslp	thymic stromal lymphopoietin [Source:MGI Symbol;Acc:MGI:1855696]	2.44604	3.26605	0.0189846
ENSMUSG00000021662.12	ENSMUSG00000021662	Arhgef28	Rho guanine nucleotide exchange factor (GEF) 28 [Source:MGI Symbol;Acc:MGI:1346016]	1.60735	3.26555	0.018993
ENSMUSG00000015542.18	ENSMUSG00000015542	Nat9	N-acetyltransferase 9 (GCN5-related, putative) [Source:MGI Symbol;Acc:MGI:1913426]	-0.68583	-3.26481	0.0189939
ENSMUSG00000047730.18	ENSMUSG00000047730	Fcgbp	Fc fragment of IgG binding protein [Source:MGI Symbol;Acc:MGI:2444336]	2.13997	3.26477	0.0189939
ENSMUSG00000053395.16	ENSMUSG00000053395	Cacng8	calcium channel, voltage-dependent, gamma subunit 8 [Source:MGI Symbol;Acc:MGI:1932376]	3.18631	3.26479	0.0189939
ENSMUSG00000116138.2	ENSMUSG00000116138	C030006K11Rik	RIKEN cDNA C030006K11 gene [Source:MGI Symbol;Acc:MGI:1925941]	-0.951004	-3.26394	0.0190311
ENSMUSG00000018736.15	ENSMUSG00000018736	Ndel1	nudE neurodevelopment protein 1 like 1 [Source:MGI Symbol;Acc:MGI:1932915]	0.631682	3.2637	0.0190311
ENSMUSG00000038172.15	ENSMUSG00000038172	Ttc39b	tetratricopeptide repeat domain 39B [Source:MGI Symbol;Acc:MGI:1917113]	1.47645	3.26278	0.0190411
ENSMUSG00000040653.7	ENSMUSG00000040653	Ppp1r14c	protein phosphatase 1, regulatory inhibitor subunit 14C [Source:MGI Symbol;Acc:MGI:1923392]	1.83195	3.26322	0.0190411
ENSMUSG00000028536.13	ENSMUSG00000028536	2610528J11Rik	RIKEN cDNA 2610528J11 gene [Source:MGI Symbol;Acc:MGI:1913701]	2.67075	3.26296	0.0190411
ENSMUSG00000034457.11	ENSMUSG00000034457	Eda2r	ectodysplasin A2 receptor [Source:MGI Symbol;Acc:MGI:2442860]	1.49051	3.2625	0.0190426
ENSMUSG00000026203.17	ENSMUSG00000026203	Dnajb2	DnaJ heat shock protein family (Hsp40) member B2 [Source:MGI Symbol;Acc:MGI:1928739]	-0.689242	-3.26127	0.0191083
ENSMUSG00000022587.15	ENSMUSG00000022587	Ly6e	lymphocyte antigen 6 complex, locus E [Source:MGI Symbol;Acc:MGI:106651]	1.41598	3.2588	0.0192583
ENSMUSG00000049422.8	ENSMUSG00000049422	Chchd10	coiled-coil-helix-coiled-coil-helix domain containing 10 [Source:MGI Symbol;Acc:MGI:2143558]	-0.618125	-3.25553	0.0194636
ENSMUSG00000028261.14	ENSMUSG00000028261	Ndufaf4	NADH:ubiquinone oxidoreductase complex assembly factor 4 [Source:MGI Symbol;Acc:MGI:1915743]	-0.639207	-3.2543	0.0195153
ENSMUSG00000002660.9	ENSMUSG00000002660	Clpp	caseinolytic mitochondrial matrix peptidase proteolytic subunit [Source:MGI Symbol;Acc:MGI:1858213]	-0.614865	-3.25413	0.0195153
ENSMUSG00000028382.16	ENSMUSG00000028382	Ptbp3	polypyrimidine tract binding protein 3 [Source:MGI Symbol;Acc:MGI:1923334]	1.33159	3.25401	0.0195153
ENSMUSG00000069094.13	ENSMUSG00000069094	Pde7a	phosphodiesterase 7A [Source:MGI Symbol;Acc:MGI:1202402]	0.988199	3.25241	0.0196083
ENSMUSG00000037706.18	ENSMUSG00000037706	Cd81	CD81 antigen [Source:MGI Symbol;Acc:MGI:1096398]	-0.66995	-3.25197	0.0196112
ENSMUSG00000003099.12	ENSMUSG00000003099	Ppp5c	protein phosphatase 5, catalytic subunit [Source:MGI Symbol;Acc:MGI:102666]	-0.620984	-3.25186	0.0196112
ENSMUSG00000027313.4	ENSMUSG00000027313	Chac1	ChaC, cation transport regulator 1 [Source:MGI Symbol;Acc:MGI:1916315]	2.28618	3.24931	0.0197697
ENSMUSG00000018965.12	ENSMUSG00000018965	Ywhah	tyrosine 3-monooxygenase/tryptophan 5-monooxygenase activation protein, eta polypeptide [Source:MGI Symbol;Acc:MGI:109194]	0.677376	3.24452	0.0200862
ENSMUSG00000020869.9	ENSMUSG00000020869	Lrrc59	leucine rich repeat containing 59 [Source:MGI Symbol;Acc:MGI:2138133]	0.699711	3.24428	0.0200862
ENSMUSG00000022528.9	ENSMUSG00000022528	Hes1	hes family bHLH transcription factor 1 [Source:MGI Symbol;Acc:MGI:104853]	0.691521	3.2434	0.0201216
ENSMUSG00000048285.10	ENSMUSG00000048285	Frmd6	FERM domain containing 6 [Source:MGI Symbol;Acc:MGI:2442579]	1.28918	3.24328	0.0201216
ENSMUSG00000056383.11	ENSMUSG00000056383	AI987944	expressed sequence AI987944 [Source:MGI Symbol;Acc:MGI:2142079]	-0.716699	-3.24268	0.0201458
ENSMUSG00000022048.9	ENSMUSG00000022048	Dpysl2	dihydropyrimidinase-like 2 [Source:MGI Symbol;Acc:MGI:1349763]	-0.639017	-3.24223	0.0201599
ENSMUSG00000005681.13	ENSMUSG00000005681	Apoa2	apolipoprotein A-II [Source:MGI Symbol;Acc:MGI:88050]	-4.27164	-3.23913	0.0203438
ENSMUSG00000018932.10	ENSMUSG00000018932	Map2k3	mitogen-activated protein kinase kinase 3 [Source:MGI Symbol;Acc:MGI:1346868]	0.715201	3.23916	0.0203438
ENSMUSG00000039347.8	ENSMUSG00000039347	Atp6v0e2	ATPase, H+ transporting, lysosomal V0 subunit E2 [Source:MGI Symbol;Acc:MGI:1923502]	-0.951808	-3.238	0.0203884
ENSMUSG00000044626.14	ENSMUSG00000044626	Liph	lipase, member H [Source:MGI Symbol;Acc:MGI:2388029]	2.6161	3.23556	0.0205452
ENSMUSG00000091402.8	ENSMUSG00000091402	Rd3l	retinal degeneration 3-like [Source:MGI Symbol;Acc:MGI:2675860]	-0.994442	-3.23447	0.0205751
ENSMUSG00000024076.11	ENSMUSG00000024076	Vit	vitrin [Source:MGI Symbol;Acc:MGI:1921449]	-0.860587	-3.23388	0.0205751
ENSMUSG00000049580.13	ENSMUSG00000049580	Tsku	tsukushi, small leucine rich proteoglycan [Source:MGI Symbol;Acc:MGI:2443855]	0.942667	3.23405	0.0205751
ENSMUSG00000033147.17	ENSMUSG00000033147	Slc22a15	solute carrier family 22 (organic anion/cation transporter), member 15 [Source:MGI Symbol;Acc:MGI:3607704]	1.13798	3.23396	0.0205751
ENSMUSG00000041870.18	ENSMUSG00000041870	Ankrd13a	ankyrin repeat domain 13a [Source:MGI Symbol;Acc:MGI:1915670]	1.15163	3.23395	0.0205751
ENSMUSG00000047648.14	ENSMUSG00000047648	Fbxo30	F-box protein 30 [Source:MGI Symbol;Acc:MGI:1919115]	0.655997	3.23317	0.0205899
ENSMUSG00000025283.16	ENSMUSG00000025283	Sat1	spermidine/spermine N1-acetyl transferase 1 [Source:MGI Symbol;Acc:MGI:98233]	1.1907	3.23324	0.0205899
ENSMUSG00000041263.15	ENSMUSG00000041263	Rusc1	RUN and SH3 domain containing 1 [Source:MGI Symbol;Acc:MGI:1919546]	1.28038	3.23264	0.0206101
ENSMUSG00000022226.7	ENSMUSG00000022226	Mcpt2	mast cell protease 2 [Source:MGI Symbol;Acc:MGI:96938]	6.27542	3.22784	0.0209225
ENSMUSG00000024867.15	ENSMUSG00000024867	Pip5k1b	phosphatidylinositol-4-phosphate 5-kinase, type 1 beta [Source:MGI Symbol;Acc:MGI:107930]	-0.919731	-3.22679	0.0209511
ENSMUSG00000036461.17	ENSMUSG00000036461	Elf1	E74-like factor 1 [Source:MGI Symbol;Acc:MGI:107180]	0.881088	3.22594	0.0209511
ENSMUSG00000034908.17	ENSMUSG00000034908	Sidt2	SID1 transmembrane family, member 2 [Source:MGI Symbol;Acc:MGI:2446134]	0.967949	3.22628	0.0209511
ENSMUSG00000022965.9	ENSMUSG00000022965	Ifngr2	interferon gamma receptor 2 [Source:MGI Symbol;Acc:MGI:107654]	1.02005	3.22605	0.0209511
ENSMUSG00000022408.8	ENSMUSG00000022408	Fam83f	family with sequence similarity 83, member F [Source:MGI Symbol;Acc:MGI:2146227]	2.13019	3.22595	0.0209511
ENSMUSG00000009092.6	ENSMUSG00000009092	Derl3	Der1-like domain family, member 3 [Source:MGI Symbol;Acc:MGI:1917627]	-1.60004	-3.22436	0.0210492
ENSMUSG00000034706.17	ENSMUSG00000034706	Dnai2	dynein axonemal intermediate chain 2 [Source:MGI Symbol;Acc:MGI:2685574]	-1.11416	-3.22351	0.021075
ENSMUSG00000022021.15	ENSMUSG00000022021	Diaph3	diaphanous related formin 3 [Source:MGI Symbol;Acc:MGI:1927222]	1.33513	3.22369	0.021075
ENSMUSG00000020733.4	ENSMUSG00000020733	Slc9a3r1	solute carrier family 9 (sodium/hydrogen exchanger), member 3 regulator 1 [Source:MGI Symbol;Acc:MGI:1349482]	-0.939211	-3.2223	0.0211271
ENSMUSG00000024421.17	ENSMUSG00000024421	Lama3	laminin, alpha 3 [Source:MGI Symbol;Acc:MGI:99909]	1.85293	3.22238	0.0211271
ENSMUSG00000033022.9	ENSMUSG00000033022	Cdo1	cysteine dioxygenase 1, cytosolic [Source:MGI Symbol;Acc:MGI:105925]	1.81039	3.21994	0.0212834
ENSMUSG00000028063.16	ENSMUSG00000028063	Lmna	lamin A [Source:MGI Symbol;Acc:MGI:96794]	1.11754	3.21898	0.0213365
ENSMUSG00000042594.17	ENSMUSG00000042594	Sh2b3	SH2B adaptor protein 3 [Source:MGI Symbol;Acc:MGI:893598]	0.94221	3.21857	0.0213483
ENSMUSG00000002808.8	ENSMUSG00000002808	Epdr1	ependymin related protein 1 (zebrafish) [Source:MGI Symbol;Acc:MGI:2145369]	-0.745631	-3.21774	0.0213919
ENSMUSG00000003779.17	ENSMUSG00000003779	Kif20a	kinesin family member 20A [Source:MGI Symbol;Acc:MGI:1201682]	1.62095	3.21664	0.0214549
ENSMUSG00000051339.11	ENSMUSG00000051339	2900026A02Rik	RIKEN cDNA 2900026A02 gene [Source:MGI Symbol;Acc:MGI:1920194]	1.06821	3.21383	0.0216471
ENSMUSG00000039202.13	ENSMUSG00000039202	Abhd2	abhydrolase domain containing 2 [Source:MGI Symbol;Acc:MGI:1914344]	-1.22879	-3.21333	0.0216665
ENSMUSG00000026649.15	ENSMUSG00000026649	Cfap126	cilia and flagella associated protein 126 [Source:MGI Symbol;Acc:MGI:1922722]	-1.51944	-3.21175	0.021767
ENSMUSG00000052387.17	ENSMUSG00000052387	Trpm3	transient receptor potential cation channel, subfamily M, member 3 [Source:MGI Symbol;Acc:MGI:2443101]	-0.809351	-3.20815	0.0220226
ENSMUSG00000037876.18	ENSMUSG00000037876	Jmjd1c	jumonji domain containing 1C [Source:MGI Symbol;Acc:MGI:1918614]	0.729198	3.20775	0.0220343
ENSMUSG00000021948.18	ENSMUSG00000021948	Prkcd	protein kinase C, delta [Source:MGI Symbol;Acc:MGI:97598]	1.25686	3.20709	0.0220655
ENSMUSG00000024112.17	ENSMUSG00000024112	Cacna1h	calcium channel, voltage-dependent, T type, alpha 1H subunit [Source:MGI Symbol;Acc:MGI:1928842]	2.3231	3.20637	0.0221022
ENSMUSG00000020009.14	ENSMUSG00000020009	Ifngr1	interferon gamma receptor 1 [Source:MGI Symbol;Acc:MGI:107655]	0.895425	3.20565	0.0221383
ENSMUSG00000028028.12	ENSMUSG00000028028	Alpk1	alpha-kinase 1 [Source:MGI Symbol;Acc:MGI:1918731]	1.31952	3.20538	0.0221397
ENSMUSG00000008822.16	ENSMUSG00000008822	Acyp1	acylphosphatase 1, erythrocyte (common) type [Source:MGI Symbol;Acc:MGI:1913454]	-0.893569	-3.20458	0.0221823
ENSMUSG00000023902.19	ENSMUSG00000023902	Zscan10	zinc finger and SCAN domain containing 10 [Source:MGI Symbol;Acc:MGI:3040700]	-1.47805	-3.20392	0.0222084
ENSMUSG00000032902.2	ENSMUSG00000032902	Slc16a1	solute carrier family 16 (monocarboxylic acid transporters), member 1 [Source:MGI Symbol;Acc:MGI:106013]	-1.14823	-3.20373	0.0222084
ENSMUSG00000033707.10	ENSMUSG00000033707	Lrrc24	leucine rich repeat containing 24 [Source:MGI Symbol;Acc:MGI:3605040]	-1.07115	-3.2035	0.0222084
ENSMUSG00000025933.16	ENSMUSG00000025933	Tmem14a	transmembrane protein 14A [Source:MGI Symbol;Acc:MGI:1922962]	-0.835799	-3.20247	0.02225
ENSMUSG00000069833.14	ENSMUSG00000069833	Ahnak	AHNAK nucleoprotein (desmoyokin) [Source:MGI Symbol;Acc:MGI:1316648]	1.30047	3.20253	0.02225
ENSMUSG00000025917.10	ENSMUSG00000025917	Cops5	COP9 signalosome subunit 5 [Source:MGI Symbol;Acc:MGI:1349415]	-0.736633	-3.20159	0.0222996
ENSMUSG00000028587.19	ENSMUSG00000028587	Orc1	origin recognition complex, subunit 1 [Source:MGI Symbol;Acc:MGI:1328337]	3.17614	3.2002	0.0223689
ENSMUSG00000015501.11	ENSMUSG00000015501	Hivep2	human immunodeficiency virus type I enhancer binding protein 2 [Source:MGI Symbol;Acc:MGI:1338076]	0.708305	3.19988	0.0223744
ENSMUSG00000020534.15	ENSMUSG00000020534	Shmt1	serine hydroxymethyltransferase 1 (soluble) [Source:MGI Symbol;Acc:MGI:98299]	1.44657	3.19941	0.0223921
ENSMUSG00000073678.5	ENSMUSG00000073678	Pgap1	post-GPI attachment to proteins 1 [Source:MGI Symbol;Acc:MGI:2443342]	1.47093	3.19798	0.0224846
ENSMUSG00000029868.15	ENSMUSG00000029868	Trpv6	transient receptor potential cation channel, subfamily V, member 6 [Source:MGI Symbol;Acc:MGI:1927259]	3.88122	3.1974	0.0225103
ENSMUSG00000020190.14	ENSMUSG00000020190	Mknk2	MAP kinase-interacting serine/threonine kinase 2 [Source:MGI Symbol;Acc:MGI:894279]	1.10618	3.19603	0.0225986
ENSMUSG00000003585.14	ENSMUSG00000003585	Sec14l2	SEC14-like lipid binding 2 [Source:MGI Symbol;Acc:MGI:1915065]	-0.875576	-3.19491	0.0226667
ENSMUSG00000022346.18	ENSMUSG00000022346	Myc	myelocytomatosis oncogene [Source:MGI Symbol;Acc:MGI:97250]	1.34933	3.19463	0.0226695
ENSMUSG00000023911.13	ENSMUSG00000023911	Flywch2	FLYWCH family member 2 [Source:MGI Symbol;Acc:MGI:1924167]	-0.640444	-3.19358	0.0227335
ENSMUSG00000097239.8	ENSMUSG00000097239	Gm27029	predicted gene, 27029 [Source:MGI Symbol;Acc:MGI:5504144]	-2.20414	-3.19257	0.0227741
ENSMUSG00000034442.12	ENSMUSG00000034442	Trmt5	TRM5 tRNA methyltransferase 5 [Source:MGI Symbol;Acc:MGI:1923607]	-1.95409	-3.19265	0.0227741
ENSMUSG00000044968.17	ENSMUSG00000044968	Napepld	N-acyl phosphatidylethanolamine phospholipase D [Source:MGI Symbol;Acc:MGI:2140885]	-0.684061	-3.19194	0.0228045
ENSMUSG00000022565.16	ENSMUSG00000022565	Plec	plectin [Source:MGI Symbol;Acc:MGI:1277961]	1.17371	3.19168	0.022806
ENSMUSG00000054520.16	ENSMUSG00000054520	Sh3bp2	SH3-domain binding protein 2 [Source:MGI Symbol;Acc:MGI:1346349]	1.83729	3.18896	0.0230023
ENSMUSG00000025278.10	ENSMUSG00000025278	Flnb	filamin, beta [Source:MGI Symbol;Acc:MGI:2446089]	0.850173	3.18693	0.0231366
ENSMUSG00000068699.13	ENSMUSG00000068699	Flnc	filamin C, gamma [Source:MGI Symbol;Acc:MGI:95557]	1.60085	3.18679	0.0231366
ENSMUSG00000026630.10	ENSMUSG00000026630	Batf3	basic leucine zipper transcription factor, ATF-like 3 [Source:MGI Symbol;Acc:MGI:1925491]	1.62212	3.18569	0.0232049
ENSMUSG00000060470.8	ENSMUSG00000060470	Adgrg3	adhesion G protein-coupled receptor G3 [Source:MGI Symbol;Acc:MGI:1859670]	1.72522	3.18511	0.0232318
ENSMUSG00000025094.9	ENSMUSG00000025094	Slc18a2	solute carrier family 18 (vesicular monoamine), member 2 [Source:MGI Symbol;Acc:MGI:106677]	1.85101	3.18411	0.023284
ENSMUSG00000002781.20	ENSMUSG00000002781	Tmem143	transmembrane protein 143 [Source:MGI Symbol;Acc:MGI:1917459]	-1.44443	-3.18207	0.0233987
ENSMUSG00000033735.10	ENSMUSG00000033735	Spr	sepiapterin reductase [Source:MGI Symbol;Acc:MGI:103078]	-0.67369	-3.18214	0.0233987
ENSMUSG00000029603.16	ENSMUSG00000029603	Dtx1	deltex 1, E3 ubiquitin ligase [Source:MGI Symbol;Acc:MGI:1352744]	-0.683566	-3.18143	0.0234311
ENSMUSG00000070705.4	ENSMUSG00000070705	Eid2b	EP300 interacting inhibitor of differentiation 2B [Source:MGI Symbol;Acc:MGI:1924095]	-0.667735	-3.18114	0.0234344
ENSMUSG00000030748.10	ENSMUSG00000030748	Il4ra	interleukin 4 receptor, alpha [Source:MGI Symbol;Acc:MGI:105367]	1.02884	3.179	0.0235491
ENSMUSG00000036743.5	ENSMUSG00000036743	Psma8	proteasome subunit alpha 8 [Source:MGI Symbol;Acc:MGI:1920927]	2.16176	3.17919	0.0235491
ENSMUSG00000032482.10	ENSMUSG00000032482	Cspg5	chondroitin sulfate proteoglycan 5 [Source:MGI Symbol;Acc:MGI:1352747]	-1.01951	-3.17736	0.0236235
ENSMUSG00000033318.8	ENSMUSG00000033318	Gstt2	glutathione S-transferase, theta 2 [Source:MGI Symbol;Acc:MGI:106188]	-0.7301	-3.17748	0.0236235
ENSMUSG00000001227.13	ENSMUSG00000001227	Sema6b	sema domain, transmembrane domain (TM), and cytoplasmic domain, (semaphorin) 6B [Source:MGI Symbol;Acc:MGI:1202889]	1.1628	3.17784	0.0236235
ENSMUSG00000035621.14	ENSMUSG00000035621	Midn	midnolin [Source:MGI Symbol;Acc:MGI:1890222]	1.05586	3.17595	0.0236996
ENSMUSG00000043456.18	ENSMUSG00000043456	Zfp536	zinc finger protein 536 [Source:MGI Symbol;Acc:MGI:1926102]	-0.829524	-3.17387	0.0238501
ENSMUSG00000061882.13	ENSMUSG00000061882	Ccdc62	coiled-coil domain containing 62 [Source:MGI Symbol;Acc:MGI:2684996]	-1.33115	-3.17191	0.0239918
ENSMUSG00000031059.10	ENSMUSG00000031059	Ndufb11	NADH:ubiquinone oxidoreductase subunit B11 [Source:MGI Symbol;Acc:MGI:1349919]	-0.663046	-3.17095	0.0240516
ENSMUSG00000031016.10	ENSMUSG00000031016	Wee1	WEE 1 homolog 1 (S. pombe) [Source:MGI Symbol;Acc:MGI:103075]	0.623298	3.16955	0.0241273
ENSMUSG00000016344.15	ENSMUSG00000016344	Ppdpf	pancreatic progenitor cell differentiation and proliferation factor [Source:MGI Symbol;Acc:MGI:1913746]	-0.722341	-3.16928	0.0241299
ENSMUSG00000055373.9	ENSMUSG00000055373	Fut9	fucosyltransferase 9 [Source:MGI Symbol;Acc:MGI:1330859]	2.55366	3.16878	0.0241516
ENSMUSG00000026639.19	ENSMUSG00000026639	Lamb3	laminin, beta 3 [Source:MGI Symbol;Acc:MGI:99915]	2.15403	3.16851	0.0241542
ENSMUSG00000030048.6	ENSMUSG00000030048	Gkn3	gastrokine 3 [Source:MGI Symbol;Acc:MGI:1916138]	1.44375	3.16774	0.0241779
ENSMUSG00000046591.11	ENSMUSG00000046591	Ticrr	TOPBP1-interacting checkpoint and replication regulator [Source:MGI Symbol;Acc:MGI:1924261]	3.29635	3.16787	0.0241779
ENSMUSG00000023991.17	ENSMUSG00000023991	Foxp4	forkhead box P4 [Source:MGI Symbol;Acc:MGI:1921373]	0.654303	3.16723	0.024201
ENSMUSG00000022951.17	ENSMUSG00000022951	Rcan1	regulator of calcineurin 1 [Source:MGI Symbol;Acc:MGI:1890564]	1.05948	3.16689	0.0242091
ENSMUSG00000022044.15	ENSMUSG00000022044	Stmn4	stathmin-like 4 [Source:MGI Symbol;Acc:MGI:1931224]	-2.90131	-3.16561	0.0242959
ENSMUSG00000055202.12	ENSMUSG00000055202	Zfp811	zinc finger protein 811 [Source:MGI Symbol;Acc:MGI:2682944]	-1.00272	-3.16447	0.0243516
ENSMUSG00000025612.6	ENSMUSG00000025612	Bach1	BTB and CNC homology 1, basic leucine zipper transcription factor 1 [Source:MGI Symbol;Acc:MGI:894680]	0.909525	3.16286	0.0244262
ENSMUSG00000076431.5	ENSMUSG00000076431	Sox4	SRY (sex determining region Y)-box 4 [Source:MGI Symbol;Acc:MGI:98366]	1.16454	3.16308	0.0244262
ENSMUSG00000040703.12	ENSMUSG00000040703	Cyp2s1	cytochrome P450, family 2, subfamily s, polypeptide 1 [Source:MGI Symbol;Acc:MGI:1921384]	2.1752	3.16333	0.0244262
ENSMUSG00000025370.8	ENSMUSG00000025370	Cdh9	cadherin 9 [Source:MGI Symbol;Acc:MGI:107433]	-2.06779	-3.1621	0.0244703
ENSMUSG00000063430.10	ENSMUSG00000063430	Wscd2	WSC domain containing 2 [Source:MGI Symbol;Acc:MGI:2445030]	-1.12114	-3.16057	0.0244808
ENSMUSG00000027353.15	ENSMUSG00000027353	Mcm8	minichromosome maintenance 8 homologous recombination repair factor [Source:MGI Symbol;Acc:MGI:1913884]	-1.10692	-3.16055	0.0244808
ENSMUSG00000033365.15	ENSMUSG00000033365	Ipo13	importin 13 [Source:MGI Symbol;Acc:MGI:2385205]	-0.707103	-3.16169	0.0244808
ENSMUSG00000037406.8	ENSMUSG00000037406	Htra4	HtrA serine peptidase 4 [Source:MGI Symbol;Acc:MGI:3036260]	1.82492	3.16031	0.0244808
ENSMUSG00000035498.11	ENSMUSG00000035498	Cdcp1	CUB domain containing protein 1 [Source:MGI Symbol;Acc:MGI:2442010]	2.65106	3.16098	0.0244808
ENSMUSG00000050808.14	ENSMUSG00000050808	Muc15	mucin 15 [Source:MGI Symbol;Acc:MGI:2442110]	2.69085	3.16036	0.0244808
ENSMUSG00000047281.4	ENSMUSG00000047281	Sfn	stratifin [Source:MGI Symbol;Acc:MGI:1891831]	3.44311	3.1605	0.0244808
ENSMUSG00000035954.11	ENSMUSG00000035954	Dock4	dedicator of cytokinesis 4 [Source:MGI Symbol;Acc:MGI:1918006]	1.02983	3.15937	0.02454
ENSMUSG00000020546.15	ENSMUSG00000020546	Stxbp4	syntaxin binding protein 4 [Source:MGI Symbol;Acc:MGI:1342296]	-0.847151	-3.15765	0.0246653
ENSMUSG00000037754.14	ENSMUSG00000037754	Ppp1r16b	protein phosphatase 1, regulatory subunit 16B [Source:MGI Symbol;Acc:MGI:2151841]	1.28292	3.15695	0.024704
ENSMUSG00000071858.5	ENSMUSG00000071858	Gm94	predicted gene 94 [Source:MGI Symbol;Acc:MGI:2684940]	5.5407	3.15636	0.0247341
ENSMUSG00000038067.3	ENSMUSG00000038067	Csf3	colony stimulating factor 3 (granulocyte) [Source:MGI Symbol;Acc:MGI:1339751]	1.68049	3.15407	0.0249094
ENSMUSG00000048856.10	ENSMUSG00000048856	Slc25a47	solute carrier family 25, member 47 [Source:MGI Symbol;Acc:MGI:2144766]	-1.06706	-3.15319	0.0249638
ENSMUSG00000038539.16	ENSMUSG00000038539	Atf5	activating transcription factor 5 [Source:MGI Symbol;Acc:MGI:2141857]	-0.620059	-3.1516	0.0250599
ENSMUSG00000066829.8	ENSMUSG00000066829	Zfp810	zinc finger protein 810 [Source:MGI Symbol;Acc:MGI:2384563]	-0.756073	-3.14994	0.0251638
ENSMUSG00000041649.14	ENSMUSG00000041649	Klf8	Kruppel-like factor 8 [Source:MGI Symbol;Acc:MGI:2442430]	2.54412	3.14921	0.0252043
ENSMUSG00000022330.6	ENSMUSG00000022330	Osr2	odd-skipped related 2 [Source:MGI Symbol;Acc:MGI:1930813]	2.36931	3.14808	0.0252821
ENSMUSG00000035783.10	ENSMUSG00000035783	Acta2	actin, alpha 2, smooth muscle, aorta [Source:MGI Symbol;Acc:MGI:87909]	0.845363	3.14591	0.0254495
ENSMUSG00000039670.3	ENSMUSG00000039670	Oxld1	oxidoreductase like domain containing 1 [Source:MGI Symbol;Acc:MGI:1913681]	-0.908248	-3.14562	0.0254542
ENSMUSG00000023175.16	ENSMUSG00000023175	Bsg	basigin [Source:MGI Symbol;Acc:MGI:88208]	-0.775433	-3.14459	0.0255158
ENSMUSG00000079484.13	ENSMUSG00000079484	Phyhd1	phytanoyl-CoA dioxygenase domain containing 1 [Source:MGI Symbol;Acc:MGI:3612860]	-0.67231	-3.144	0.0255274
ENSMUSG00000026547.16	ENSMUSG00000026547	Tagln2	transgelin 2 [Source:MGI Symbol;Acc:MGI:1312985]	1.2758	3.14384	0.0255274
ENSMUSG00000058013.12	ENSMUSG00000058013	Septin11	septin 11 [Source:MGI Symbol;Acc:MGI:1277214]	0.794119	3.14149	0.0256873
ENSMUSG00000027430.13	ENSMUSG00000027430	Dtd1	D-tyrosyl-tRNA deacylase 1 [Source:MGI Symbol;Acc:MGI:1913294]	-0.663708	-3.14053	0.0257152
ENSMUSG00000027641.14	ENSMUSG00000027641	Rbl1	RB transcriptional corepressor like 1 [Source:MGI Symbol;Acc:MGI:103300]	1.33164	3.13858	0.0258453
ENSMUSG00000015053.15	ENSMUSG00000015053	Gata2	GATA binding protein 2 [Source:MGI Symbol;Acc:MGI:95662]	1.48908	3.13862	0.0258453
ENSMUSG00000027570.16	ENSMUSG00000027570	Col9a3	collagen, type IX, alpha 3 [Source:MGI Symbol;Acc:MGI:894686]	-0.786357	-3.13784	0.0258492
ENSMUSG00000048376.7	ENSMUSG00000048376	F2r	coagulation factor II (thrombin) receptor [Source:MGI Symbol;Acc:MGI:101802]	1.08553	3.13818	0.0258492
ENSMUSG00000020427.12	ENSMUSG00000020427	Igfbp3	insulin-like growth factor binding protein 3 [Source:MGI Symbol;Acc:MGI:96438]	1.56047	3.13799	0.0258492
ENSMUSG00000042671.13	ENSMUSG00000042671	Rgs8	regulator of G-protein signaling 8 [Source:MGI Symbol;Acc:MGI:108408]	2.32438	3.13755	0.0258538
ENSMUSG00000016758.5	ENSMUSG00000016758	Bik	BCL2-interacting killer [Source:MGI Symbol;Acc:MGI:1206591]	1.53929	3.13605	0.0259663
ENSMUSG00000026873.10	ENSMUSG00000026873	Phf19	PHD finger protein 19 [Source:MGI Symbol;Acc:MGI:1921266]	1.03076	3.13513	0.0260065
ENSMUSG00000037032.17	ENSMUSG00000037032	Apbb1	amyloid beta (A4) precursor protein-binding, family B, member 1 [Source:MGI Symbol;Acc:MGI:107765]	-0.716292	-3.13445	0.0260464
ENSMUSG00000043953.13	ENSMUSG00000043953	Ccrl2	chemokine (C-C motif) receptor-like 2 [Source:MGI Symbol;Acc:MGI:1920904]	1.1207	3.13415	0.0260516
ENSMUSG00000030691.16	ENSMUSG00000030691	Fchsd2	FCH and double SH3 domains 2 [Source:MGI Symbol;Acc:MGI:2448475]	0.756549	3.13256	0.0261318
ENSMUSG00000021509.6	ENSMUSG00000021509	Slc25a48	solute carrier family 25, member 48 [Source:MGI Symbol;Acc:MGI:2145373]	4.8517	3.13271	0.0261318
ENSMUSG00000020847.16	ENSMUSG00000020847	Rph3al	rabphilin 3A-like (without C2 domains) [Source:MGI Symbol;Acc:MGI:1923492]	1.51666	3.13141	0.0261924
ENSMUSG00000043857.17	ENSMUSG00000043857	Mgat5b	mannoside acetylglucosaminyltransferase 5, isoenzyme B [Source:MGI Symbol;Acc:MGI:3606200]	2.72552	3.13146	0.0261924
ENSMUSG00000032380.10	ENSMUSG00000032380	Dapk2	death-associated protein kinase 2 [Source:MGI Symbol;Acc:MGI:1341297]	1.74039	3.13044	0.0262591
ENSMUSG00000020806.16	ENSMUSG00000020806	Rhbdf2	rhomboid 5 homolog 2 [Source:MGI Symbol;Acc:MGI:2442473]	1.28156	3.12928	0.0263416
ENSMUSG00000020870.8	ENSMUSG00000020870	Cdc34b	cell division cycle 34B [Source:MGI Symbol;Acc:MGI:1858429]	-1.65426	-3.12844	0.0263547
ENSMUSG00000022952.18	ENSMUSG00000022952	Runx1	runt related transcription factor 1 [Source:MGI Symbol;Acc:MGI:99852]	1.5706	3.1285	0.0263547
ENSMUSG00000047248.21	ENSMUSG00000047248	C2cd3	C2 calcium-dependent domain containing 3 [Source:MGI Symbol;Acc:MGI:2142166]	-0.830519	-3.12667	0.0264622
ENSMUSG00000030557.18	ENSMUSG00000030557	Mef2a	myocyte enhancer factor 2A [Source:MGI Symbol;Acc:MGI:99532]	0.683214	3.12649	0.0264622
ENSMUSG00000029521.8	ENSMUSG00000029521	Chek2	checkpoint kinase 2 [Source:MGI Symbol;Acc:MGI:1355321]	0.924323	3.12633	0.0264622
ENSMUSG00000076439.13	ENSMUSG00000076439	Mog	myelin oligodendrocyte glycoprotein [Source:MGI Symbol;Acc:MGI:97435]	-9.56565	-3.12239	0.0267975
ENSMUSG00000020184.16	ENSMUSG00000020184	Mdm2	transformed mouse 3T3 cell double minute 2 [Source:MGI Symbol;Acc:MGI:96952]	0.590149	3.122	0.026812
ENSMUSG00000020331.10	ENSMUSG00000020331	Hcn2	hyperpolarization-activated, cyclic nucleotide-gated K+ 2 [Source:MGI Symbol;Acc:MGI:1298210]	-0.951823	-3.12066	0.0268923
ENSMUSG00000027070.15	ENSMUSG00000027070	Lrp2	low density lipoprotein receptor-related protein 2 [Source:MGI Symbol;Acc:MGI:95794]	-0.976744	-3.11908	0.0269947
ENSMUSG00000030225.12	ENSMUSG00000030225	Dera	deoxyribose-phosphate aldolase (putative) [Source:MGI Symbol;Acc:MGI:1913762]	1.11679	3.11915	0.0269947
ENSMUSG00000048834.17	ENSMUSG00000048834	Vstm2a	V-set and transmembrane domain containing 2A [Source:MGI Symbol;Acc:MGI:2384826]	-1.22335	-3.11867	0.0270113
ENSMUSG00000047881.15	ENSMUSG00000047881	Rell1	RELT-like 1 [Source:MGI Symbol;Acc:MGI:2140767]	0.661372	3.11763	0.0270857
ENSMUSG00000064127.14	ENSMUSG00000064127	Med14	mediator complex subunit 14 [Source:MGI Symbol;Acc:MGI:1349442]	1.01063	3.11715	0.027088
ENSMUSG00000054146.9	ENSMUSG00000054146	Krt15	keratin 15 [Source:MGI Symbol;Acc:MGI:96689]	3.90116	3.1172	0.027088
ENSMUSG00000020052.10	ENSMUSG00000020052	Ascl1	achaete-scute family bHLH transcription factor 1 [Source:MGI Symbol;Acc:MGI:96919]	-3.31654	-3.11658	0.0271194
ENSMUSG00000038112.16	ENSMUSG00000038112	AW551984	expressed sequence AW551984 [Source:MGI Symbol;Acc:MGI:2143322]	1.51398	3.11453	0.0272875
ENSMUSG00000026305.16	ENSMUSG00000026305	Lrrfip1	leucine rich repeat (in FLII) interacting protein 1 [Source:MGI Symbol;Acc:MGI:1342770]	1.07245	3.11272	0.027413
ENSMUSG00000027555.9	ENSMUSG00000027555	Car13	carbonic anhydrase 13 [Source:MGI Symbol;Acc:MGI:1931322]	1.42832	3.1105	0.0275979
ENSMUSG00000053716.10	ENSMUSG00000053716	Dusp7	dual specificity phosphatase 7 [Source:MGI Symbol;Acc:MGI:2387100]	-0.846867	-3.10824	0.0277243
ENSMUSG00000056313.6	ENSMUSG00000056313	Tcim	transcriptional and immune response regulator [Source:MGI Symbol;Acc:MGI:1916318]	1.1376	3.10827	0.0277243
ENSMUSG00000037465.11	ENSMUSG00000037465	Klf10	Kruppel-like factor 10 [Source:MGI Symbol;Acc:MGI:1101353]	1.28281	3.10867	0.0277243
ENSMUSG00000043004.14	ENSMUSG00000043004	Gng2	guanine nucleotide binding protein (G protein), gamma 2 [Source:MGI Symbol;Acc:MGI:102705]	1.60146	3.10857	0.0277243
ENSMUSG00000074336.6	ENSMUSG00000074336	Apoc4	apolipoprotein C-IV [Source:MGI Symbol;Acc:MGI:87878]	-4.37072	-3.1074	0.0277823
ENSMUSG00000027678.18	ENSMUSG00000027678	Ncoa3	nuclear receptor coactivator 3 [Source:MGI Symbol;Acc:MGI:1276535]	0.875832	3.10612	0.0278598
ENSMUSG00000027331.16	ENSMUSG00000027331	Knstrn	kinetochore-localized astrin/SPAG5 binding [Source:MGI Symbol;Acc:MGI:1289298]	1.7679	3.10634	0.0278598
ENSMUSG00000032754.15	ENSMUSG00000032754	Slc8b1	solute carrier family 8 (sodium/lithium/calcium exchanger), member B1 [Source:MGI Symbol;Acc:MGI:2180781]	1.2662	3.10518	0.0279268
ENSMUSG00000005505.13	ENSMUSG00000005505	Kbtbd4	kelch repeat and BTB (POZ) domain containing 4 [Source:MGI Symbol;Acc:MGI:1914386]	-0.695901	-3.10458	0.0279619
ENSMUSG00000026327.9	ENSMUSG00000026327	Serpinb11	serine (or cysteine) peptidase inhibitor, clade B (ovalbumin), member 11 [Source:MGI Symbol;Acc:MGI:1914207]	5.01058	3.10406	0.0279899
ENSMUSG00000024936.9	ENSMUSG00000024936	Kcnk7	potassium channel, subfamily K, member 7 [Source:MGI Symbol;Acc:MGI:1341841]	2.70272	3.10228	0.028115
ENSMUSG00000040274.12	ENSMUSG00000040274	Cdk6	cyclin-dependent kinase 6 [Source:MGI Symbol;Acc:MGI:1277162]	1.65322	3.10157	0.0281616
ENSMUSG00000021585.11	ENSMUSG00000021585	Cast	calpastatin [Source:MGI Symbol;Acc:MGI:1098236]	1.24987	3.09986	0.0283029
ENSMUSG00000038150.8	ENSMUSG00000038150	Ormdl3	ORM1-like 3 (S. cerevisiae) [Source:MGI Symbol;Acc:MGI:1913862]	-0.68567	-3.09915	0.0283492
ENSMUSG00000039209.13	ENSMUSG00000039209	Rpl39l	ribosomal protein L39-like [Source:MGI Symbol;Acc:MGI:1915422]	3.00996	3.09835	0.0284038
ENSMUSG00000023942.16	ENSMUSG00000023942	Slc29a1	solute carrier family 29 (nucleoside transporters), member 1 [Source:MGI Symbol;Acc:MGI:1927073]	0.915944	3.09797	0.0284189
ENSMUSG00000019768.17	ENSMUSG00000019768	Esr1	estrogen receptor 1 (alpha) [Source:MGI Symbol;Acc:MGI:1352467]	1.01594	3.09619	0.0285676
ENSMUSG00000007613.16	ENSMUSG00000007613	Tgfbr1	transforming growth factor, beta receptor I [Source:MGI Symbol;Acc:MGI:98728]	0.603522	3.0956	0.0286026
ENSMUSG00000039701.12	ENSMUSG00000039701	Usp53	ubiquitin specific peptidase 53 [Source:MGI Symbol;Acc:MGI:2139607]	1.25223	3.09451	0.028686
ENSMUSG00000052712.18	ENSMUSG00000052712	BC004004	cDNA sequence BC004004 [Source:MGI Symbol;Acc:MGI:2136782]	-0.708402	-3.09362	0.0287452
ENSMUSG00000042228.15	ENSMUSG00000042228	Lyn	LYN proto-oncogene, Src family tyrosine kinase [Source:MGI Symbol;Acc:MGI:96892]	1.26632	3.09307	0.0287598
ENSMUSG00000048200.13	ENSMUSG00000048200	Cracr2b	calcium release activated channel regulator 2B [Source:MGI Symbol;Acc:MGI:2446129]	1.16306	3.09279	0.0287654
ENSMUSG00000026582.7	ENSMUSG00000026582	Sele	selectin, endothelial cell [Source:MGI Symbol;Acc:MGI:98278]	0.919999	3.09253	0.0287686
ENSMUSG00000033849.4	ENSMUSG00000033849	B3galt2	UDP-Gal:betaGlcNAc beta 1,3-galactosyltransferase, polypeptide 2 [Source:MGI Symbol;Acc:MGI:1349461]	1.87112	3.09183	0.0288154
ENSMUSG00000017969.14	ENSMUSG00000017969	Ptgis	prostaglandin I2 (prostacyclin) synthase [Source:MGI Symbol;Acc:MGI:1097156]	-0.836937	-3.09119	0.0288548
ENSMUSG00000030468.13	ENSMUSG00000030468	Siglecg	sialic acid binding Ig-like lectin G [Source:MGI Symbol;Acc:MGI:2443630]	2.76182	3.08963	0.0289636
ENSMUSG00000006411.13	ENSMUSG00000006411	Nectin4	nectin cell adhesion molecule 4 [Source:MGI Symbol;Acc:MGI:1918990]	3.65435	3.08885	0.0290173
ENSMUSG00000035885.6	ENSMUSG00000035885	Cox8a	cytochrome c oxidase subunit 8A [Source:MGI Symbol;Acc:MGI:105959]	-0.588932	-3.08783	0.0290297
ENSMUSG00000019932.9	ENSMUSG00000019932	Kera	keratocan [Source:MGI Symbol;Acc:MGI:1202398]	2.35367	3.08805	0.0290297
ENSMUSG00000016487.16	ENSMUSG00000016487	Ppfibp1	PTPRF interacting protein, binding protein 1 (liprin beta 1) [Source:MGI Symbol;Acc:MGI:1914783]	1.17017	3.08754	0.0290359
ENSMUSG00000038733.15	ENSMUSG00000038733	Wdr26	WD repeat domain 26 [Source:MGI Symbol;Acc:MGI:1923825]	0.607033	3.0855	0.0292138
ENSMUSG00000030649.19	ENSMUSG00000030649	Anapc15	anaphase promoting complex C subunit 15 [Source:MGI Symbol;Acc:MGI:1922680]	-0.99267	-3.08361	0.0292678
ENSMUSG00000068299.12	ENSMUSG00000068299	Nat8f4	N-acetyltransferase 8 (GCN5-related) family member 4 [Source:MGI Symbol;Acc:MGI:1922791]	-0.782045	-3.08374	0.0292678
ENSMUSG00000018012.12	ENSMUSG00000018012	Rac3	Rac family small GTPase 3 [Source:MGI Symbol;Acc:MGI:2180784]	1.31496	3.08431	0.0292678
ENSMUSG00000010080.16	ENSMUSG00000010080	Epn3	epsin 3 [Source:MGI Symbol;Acc:MGI:1919139]	1.49946	3.08376	0.0292678
ENSMUSG00000024989.16	ENSMUSG00000024989	Cep55	centrosomal protein 55 [Source:MGI Symbol;Acc:MGI:1921357]	2.13136	3.08417	0.0292678
ENSMUSG00000030774.14	ENSMUSG00000030774	Pak1	p21 (RAC1) activated kinase 1 [Source:MGI Symbol;Acc:MGI:1339975]	1.67452	3.08255	0.0293503
ENSMUSG00000048814.12	ENSMUSG00000048814	Lonrf2	LON peptidase N-terminal domain and ring finger 2 [Source:MGI Symbol;Acc:MGI:1920209]	-0.827296	-3.08078	0.0294167
ENSMUSG00000010660.4	ENSMUSG00000010660	Plcd1	phospholipase C, delta 1 [Source:MGI Symbol;Acc:MGI:97614]	1.23294	3.08079	0.0294167
ENSMUSG00000070691.11	ENSMUSG00000070691	Runx3	runt related transcription factor 3 [Source:MGI Symbol;Acc:MGI:102672]	1.46176	3.08132	0.0294167
ENSMUSG00000021485.15	ENSMUSG00000021485	Mxd3	Max dimerization protein 3 [Source:MGI Symbol;Acc:MGI:104987]	3.33246	3.0807	0.0294167
ENSMUSG00000039782.16	ENSMUSG00000039782	Cpeb2	cytoplasmic polyadenylation element binding protein 2 [Source:MGI Symbol;Acc:MGI:2442640]	0.733159	3.0787	0.0295118
ENSMUSG00000006304.15	ENSMUSG00000006304	Arpc2	actin related protein 2/3 complex, subunit 2 [Source:MGI Symbol;Acc:MGI:1923959]	0.821593	3.07847	0.0295124
ENSMUSG00000024158.18	ENSMUSG00000024158	Hagh	hydroxyacyl glutathione hydrolase [Source:MGI Symbol;Acc:MGI:95745]	-0.609999	-3.07553	0.0297829
ENSMUSG00000062200.15	ENSMUSG00000062200	Vmn2r7	vomeronasal 2, receptor 7 [Source:MGI Symbol;Acc:MGI:2441693]	3.32493	3.07347	0.0299511
ENSMUSG00000050425.3	ENSMUSG00000050425	Mrgprb2	MAS-related GPR, member B2 [Source:MGI Symbol;Acc:MGI:2441674]	4.90614	3.07341	0.0299511
ENSMUSG00000022425.17	ENSMUSG00000022425	Enpp2	ectonucleotide pyrophosphatase/phosphodiesterase 2 [Source:MGI Symbol;Acc:MGI:1321390]	-1.23995	-3.07178	0.0300701
ENSMUSG00000058626.17	ENSMUSG00000058626	Capn11	calpain 11 [Source:MGI Symbol;Acc:MGI:1352490]	4.45511	3.07004	0.0302016
ENSMUSG00000031782.16	ENSMUSG00000031782	Coq9	coenzyme Q9 [Source:MGI Symbol;Acc:MGI:1915164]	-0.839164	-3.06975	0.0302074
ENSMUSG00000038252.14	ENSMUSG00000038252	Ncapd2	non-SMC condensin I complex, subunit D2 [Source:MGI Symbol;Acc:MGI:1915548]	1.19017	3.06954	0.0302074
ENSMUSG00000019779.16	ENSMUSG00000019779	Frk	fyn-related kinase [Source:MGI Symbol;Acc:MGI:103265]	0.951846	3.06778	0.0303636
ENSMUSG00000005150.17	ENSMUSG00000005150	Wdr83	WD repeat domain containing 83 [Source:MGI Symbol;Acc:MGI:1915086]	-0.826578	-3.06646	0.0303883
ENSMUSG00000031760.10	ENSMUSG00000031760	Mt3	metallothionein 3 [Source:MGI Symbol;Acc:MGI:97173]	-0.731059	-3.0669	0.0303883
ENSMUSG00000047379.8	ENSMUSG00000047379	B4gat1	beta-1,4-glucuronyltransferase 1 [Source:MGI Symbol;Acc:MGI:1919680]	-0.598623	-3.06644	0.0303883
ENSMUSG00000040204.7	ENSMUSG00000040204	Pclaf	PCNA clamp associated factor [Source:MGI Symbol;Acc:MGI:1915276]	2.08396	3.06729	0.0303883
ENSMUSG00000096014.2	ENSMUSG00000096014	Sox1	SRY (sex determining region Y)-box 1 [Source:MGI Symbol;Acc:MGI:98357]	-4.36312	-3.06573	0.0303956
ENSMUSG00000035517.18	ENSMUSG00000035517	Tdrd7	tudor domain containing 7 [Source:MGI Symbol;Acc:MGI:2140279]	-0.85937	-3.06571	0.0303956
ENSMUSG00000029669.15	ENSMUSG00000029669	Tspan12	tetraspanin 12 [Source:MGI Symbol;Acc:MGI:1889818]	1.21843	3.06606	0.0303956
ENSMUSG00000025784.6	ENSMUSG00000025784	Clec3b	C-type lectin domain family 3, member b [Source:MGI Symbol;Acc:MGI:104540]	1.13934	3.06522	0.0304229
ENSMUSG00000050103.19	ENSMUSG00000050103	Agmo	alkylglycerol monooxygenase [Source:MGI Symbol;Acc:MGI:2442495]	1.82017	3.06486	0.0304372
ENSMUSG00000019139.11	ENSMUSG00000019139	Isyna1	myo-inositol 1-phosphate synthase A1 [Source:MGI Symbol;Acc:MGI:1919030]	0.773443	3.06015	0.0308293
ENSMUSG00000039103.13	ENSMUSG00000039103	Nexn	nexilin [Source:MGI Symbol;Acc:MGI:1916060]	1.36244	3.06019	0.0308293
ENSMUSG00000035557.10	ENSMUSG00000035557	Krt17	keratin 17 [Source:MGI Symbol;Acc:MGI:96691]	3.81959	3.06045	0.0308293
ENSMUSG00000036362.3	ENSMUSG00000036362	P2ry13	purinergic receptor P2Y, G-protein coupled 13 [Source:MGI Symbol;Acc:MGI:1921441]	-2.41384	-3.0574	0.031061
ENSMUSG00000025464.16	ENSMUSG00000025464	Paox	polyamine oxidase (exo-N4-amino) [Source:MGI Symbol;Acc:MGI:1916983]	-0.986428	-3.0556	0.0312098
ENSMUSG00000028583.15	ENSMUSG00000028583	Pdpn	podoplanin [Source:MGI Symbol;Acc:MGI:103098]	-0.699334	-3.05537	0.031212
ENSMUSG00000028745.19	ENSMUSG00000028745	Capzb	capping protein (actin filament) muscle Z-line, beta [Source:MGI Symbol;Acc:MGI:104652]	0.639941	3.05428	0.0313029
ENSMUSG00000034751.18	ENSMUSG00000034751	Mast4	microtubule associated serine/threonine kinase family member 4 [Source:MGI Symbol;Acc:MGI:1918885]	1.13247	3.05397	0.0313117
ENSMUSG00000038732.16	ENSMUSG00000038732	Mboat1	membrane bound O-acyltransferase domain containing 1 [Source:MGI Symbol;Acc:MGI:2387184]	2.34902	3.05299	0.0313914
ENSMUSG00000044033.17	ENSMUSG00000044033	Ccdc141	coiled-coil domain containing 141 [Source:MGI Symbol;Acc:MGI:1919735]	-1.0256	-3.05225	0.0314463
ENSMUSG00000027016.18	ENSMUSG00000027016	Zfp385b	zinc finger protein 385B [Source:MGI Symbol;Acc:MGI:2444734]	-1.08983	-3.05138	0.0315152
ENSMUSG00000020333.18	ENSMUSG00000020333	Acsl6	acyl-CoA synthetase long-chain family member 6 [Source:MGI Symbol;Acc:MGI:894291]	-0.892512	-3.05083	0.0315497
ENSMUSG00000041801.6	ENSMUSG00000041801	Phlda3	pleckstrin homology like domain, family A, member 3 [Source:MGI Symbol;Acc:MGI:1351485]	1.05354	3.0503	0.031583
ENSMUSG00000053897.16	ENSMUSG00000053897	Slc39a8	solute carrier family 39 (metal ion transporter), member 8 [Source:MGI Symbol;Acc:MGI:1914797]	1.65546	3.04984	0.0316084
ENSMUSG00000047361.17	ENSMUSG00000047361	Gm973	predicted gene 973 [Source:MGI Symbol;Acc:MGI:2685819]	-0.744217	-3.04884	0.0316447
ENSMUSG00000074971.5	ENSMUSG00000074971	Fibin	fin bud initiation factor homolog (zebrafish) [Source:MGI Symbol;Acc:MGI:1914856]	1.62615	3.04896	0.0316447
ENSMUSG00000032666.17	ENSMUSG00000032666	1700025G04Rik	RIKEN cDNA 1700025G04 gene [Source:MGI Symbol;Acc:MGI:1916649]	1.43206	3.0467	0.0318316
ENSMUSG00000094690.3	ENSMUSG00000094690	1600014C23Rik	RIKEN cDNA 1600014C23 gene [Source:MGI Symbol;Acc:MGI:1919490]	-1.04011	-3.04561	0.0318946
ENSMUSG00000018907.11	ENSMUSG00000018907	Alox12e	arachidonate lipoxygenase, epidermal [Source:MGI Symbol;Acc:MGI:1274790]	4.44182	3.04571	0.0318946
ENSMUSG00000036492.13	ENSMUSG00000036492	Rnf39	ring finger protein 39 [Source:MGI Symbol;Acc:MGI:2156378]	4.74366	3.04517	0.0319181
ENSMUSG00000023918.13	ENSMUSG00000023918	Adgrf4	adhesion G protein-coupled receptor F4 [Source:MGI Symbol;Acc:MGI:1925499]	2.92632	3.04259	0.0321704
ENSMUSG00000015340.11	ENSMUSG00000015340	Cybb	cytochrome b-245, beta polypeptide [Source:MGI Symbol;Acc:MGI:88574]	0.81785	3.0419	0.0321986
ENSMUSG00000032698.16	ENSMUSG00000032698	Lmo2	LIM domain only 2 [Source:MGI Symbol;Acc:MGI:102811]	1.15567	3.04197	0.0321986
ENSMUSG00000031994.14	ENSMUSG00000031994	Adamts8	a disintegrin-like and metallopeptidase (reprolysin type) with thrombospondin type 1 motif, 8 [Source:MGI Symbol;Acc:MGI:1353468]	1.51955	3.04146	0.0322225
ENSMUSG00000032068.15	ENSMUSG00000032068	Plet1	placenta expressed transcript 1 [Source:MGI Symbol;Acc:MGI:1923759]	4.14167	3.0396	0.0323982
ENSMUSG00000073599.11	ENSMUSG00000073599	Ecscr	endothelial cell surface expressed chemotaxis and apoptosis regulator [Source:MGI Symbol;Acc:MGI:1915795]	1.05337	3.03782	0.0325488
ENSMUSG00000026343.7	ENSMUSG00000026343	Gpr39	G protein-coupled receptor 39 [Source:MGI Symbol;Acc:MGI:1918361]	5.33984	3.03777	0.0325488
ENSMUSG00000033852.17	ENSMUSG00000033852	Gm28042	predicted gene, 28042 [Source:MGI Symbol;Acc:MGI:5547778]	-3.40623	-3.03588	0.0326297
ENSMUSG00000028603.16	ENSMUSG00000028603	Scp2	sterol carrier protein 2, liver [Source:MGI Symbol;Acc:MGI:98254]	-0.660536	-3.03568	0.0326297
ENSMUSG00000031983.8	ENSMUSG00000031983	2310022B05Rik	RIKEN cDNA 2310022B05 gene [Source:MGI Symbol;Acc:MGI:1916801]	0.875357	3.03658	0.0326297
ENSMUSG00000031112.11	ENSMUSG00000031112	Stk26	serine/threonine kinase 26 [Source:MGI Symbol;Acc:MGI:1917665]	1.22224	3.03575	0.0326297
ENSMUSG00000073555.2	ENSMUSG00000073555	Gm4951	predicted gene 4951 [Source:MGI Symbol;Acc:MGI:3644953]	1.2488	3.036	0.0326297
ENSMUSG00000041361.14	ENSMUSG00000041361	Myzap	myocardial zonula adherens protein [Source:MGI Symbol;Acc:MGI:2142908]	1.61485	3.03552	0.0326297
ENSMUSG00000056888.12	ENSMUSG00000056888	Glipr1	GLI pathogenesis-related 1 (glioma) [Source:MGI Symbol;Acc:MGI:1920940]	1.76125	3.03583	0.0326297
ENSMUSG00000028635.8	ENSMUSG00000028635	Edn2	endothelin 2 [Source:MGI Symbol;Acc:MGI:95284]	4.41805	3.03506	0.0326564
ENSMUSG00000031633.5	ENSMUSG00000031633	Slc25a4	solute carrier family 25 (mitochondrial carrier, adenine nucleotide translocator), member 4 [Source:MGI Symbol;Acc:MGI:1353495]	-0.598818	-3.03415	0.0327315
ENSMUSG00000078612.10	ENSMUSG00000078612	Fyb2	FYN binding protein 2 [Source:MGI Symbol;Acc:MGI:2685466]	3.55835	3.03381	0.032746
ENSMUSG00000034189.6	ENSMUSG00000034189	Hsdl1	hydroxysteroid dehydrogenase like 1 [Source:MGI Symbol;Acc:MGI:1919802]	-0.699712	-3.03267	0.0328456
ENSMUSG00000037419.10	ENSMUSG00000037419	Endod1	endonuclease domain containing 1 [Source:MGI Symbol;Acc:MGI:1919196]	0.974031	3.0324	0.0328517
ENSMUSG00000027639.17	ENSMUSG00000027639	Samhd1	SAM domain and HD domain, 1 [Source:MGI Symbol;Acc:MGI:1927468]	1.14138	3.03112	0.0329688
ENSMUSG00000064284.13	ENSMUSG00000064284	Cdpf1	cysteine rich, DPF motif domain containing 1 [Source:MGI Symbol;Acc:MGI:1919605]	-0.65391	-3.02758	0.0332866
ENSMUSG00000037463.15	ENSMUSG00000037463	Fbxo27	F-box protein 27 [Source:MGI Symbol;Acc:MGI:2685007]	-0.881213	-3.02587	0.0334008
ENSMUSG00000050856.17	ENSMUSG00000050856	Atp5k	ATP synthase, H+ transporting, mitochondrial F1F0 complex, subunit E [Source:MGI Symbol;Acc:MGI:106636]	-0.752766	-3.02569	0.0334008
ENSMUSG00000030022.15	ENSMUSG00000030022	Adamts9	a disintegrin-like and metallopeptidase (reprolysin type) with thrombospondin type 1 motif, 9 [Source:MGI Symbol;Acc:MGI:1916320]	0.904538	3.02599	0.0334008
ENSMUSG00000019312.11	ENSMUSG00000019312	Grb7	growth factor receptor bound protein 7 [Source:MGI Symbol;Acc:MGI:102683]	2.2023	3.02524	0.0334273
ENSMUSG00000025192.14	ENSMUSG00000025192	Entpd7	ectonucleoside triphosphate diphosphohydrolase 7 [Source:MGI Symbol;Acc:MGI:2135885]	0.81636	3.02486	0.0334449
ENSMUSG00000108900.2	ENSMUSG00000108900	Ccdc194	coiled-coil domain containing 194 [Source:MGI Symbol;Acc:MGI:3588239]	6.46832	3.02457	0.033454
ENSMUSG00000065999.14	ENSMUSG00000065999	Zfp985	zinc finger protein 985 [Source:MGI Symbol;Acc:MGI:3651986]	3.33482	3.02348	0.0335512
ENSMUSG00000028191.12	ENSMUSG00000028191	Bcl10	B cell leukemia/lymphoma 10 [Source:MGI Symbol;Acc:MGI:1337994]	0.659277	3.02308	0.0335624
ENSMUSG00000034584.4	ENSMUSG00000034584	Exph5	exophilin 5 [Source:MGI Symbol;Acc:MGI:2443248]	1.84363	3.02295	0.0335624
ENSMUSG00000020309.7	ENSMUSG00000020309	Chac2	ChaC, cation transport regulator 2 [Source:MGI Symbol;Acc:MGI:1915294]	-0.894635	-3.02256	0.0335824
ENSMUSG00000049076.13	ENSMUSG00000049076	Acap2	ArfGAP with coiled-coil, ankyrin repeat and PH domains 2 [Source:MGI Symbol;Acc:MGI:1925868]	0.822115	3.02061	0.0337526
ENSMUSG00000071654.7	ENSMUSG00000071654	Uqcc3	ubiquinol-cytochrome c reductase complex assembly factor 3 [Source:MGI Symbol;Acc:MGI:2147553]	-0.675153	-3.01994	0.0337796
ENSMUSG00000019320.15	ENSMUSG00000019320	Noxo1	NADPH oxidase organizer 1 [Source:MGI Symbol;Acc:MGI:1919143]	1.34651	3.01999	0.0337796
ENSMUSG00000054385.15	ENSMUSG00000054385	Ceacam2	carcinoembryonic antigen-related cell adhesion molecule 2 [Source:MGI Symbol;Acc:MGI:1347246]	5.55827	3.01898	0.0338628
ENSMUSG00000033676.14	ENSMUSG00000033676	Gabrb3	gamma-aminobutyric acid (GABA) A receptor, subunit beta 3 [Source:MGI Symbol;Acc:MGI:95621]	-1.02118	-3.01817	0.0339303
ENSMUSG00000016028.12	ENSMUSG00000016028	Celsr1	cadherin, EGF LAG seven-pass G-type receptor 1 [Source:MGI Symbol;Acc:MGI:1100883]	1.51837	3.01567	0.0341399
ENSMUSG00000017386.11	ENSMUSG00000017386	Traf4	TNF receptor associated factor 4 [Source:MGI Symbol;Acc:MGI:1202880]	1.09712	3.01543	0.0341427
ENSMUSG00000029468.18	ENSMUSG00000029468	P2rx7	purinergic receptor P2X, ligand-gated ion channel, 7 [Source:MGI Symbol;Acc:MGI:1339957]	1.30855	3.01456	0.0341812
ENSMUSG00000072704.7	ENSMUSG00000072704	Smim10l1	small integral membrane protein 10 like 1 [Source:MGI Symbol;Acc:MGI:1914379]	-0.598676	-3.01358	0.0342566
ENSMUSG00000003444.9	ENSMUSG00000003444	Med29	mediator complex subunit 29 [Source:MGI Symbol;Acc:MGI:1914474]	-0.618009	-3.01259	0.0342744
ENSMUSG00000045689.4	ENSMUSG00000045689	Pcdhb4	protocadherin beta 4 [Source:MGI Symbol;Acc:MGI:2136738]	1.62867	3.01258	0.0342744
ENSMUSG00000037300.20	ENSMUSG00000037300	Ttc13	tetratricopeptide repeat domain 13 [Source:MGI Symbol;Acc:MGI:2384573]	1.19913	3.01103	0.0344023
ENSMUSG00000074796.11	ENSMUSG00000074796	Slc4a11	solute carrier family 4, sodium bicarbonate transporter-like, member 11 [Source:MGI Symbol;Acc:MGI:2138987]	1.94833	3.00962	0.0345378
ENSMUSG00000007950.10	ENSMUSG00000007950	Abhd8	abhydrolase domain containing 8 [Source:MGI Symbol;Acc:MGI:1918946]	-0.872054	-3.00835	0.034635
ENSMUSG00000027236.9	ENSMUSG00000027236	Eif3j1	eukaryotic translation initiation factor 3, subunit J1 [Source:MGI Symbol;Acc:MGI:1925905]	-0.813352	-3.00846	0.034635
ENSMUSG00000046546.4	ENSMUSG00000046546	Fam43a	family with sequence similarity 43, member A [Source:MGI Symbol;Acc:MGI:2676309]	1.04063	3.00755	0.0346778
ENSMUSG00000042254.15	ENSMUSG00000042254	Cilp	cartilage intermediate layer protein, nucleotide pyrophosphohydrolase [Source:MGI Symbol;Acc:MGI:2444507]	2.05423	3.00709	0.0347065
ENSMUSG00000018126.16	ENSMUSG00000018126	Baiap2l2	BAI1-associated protein 2-like 2 [Source:MGI Symbol;Acc:MGI:2652819]	-1.01295	-3.00678	0.0347179
ENSMUSG00000029149.15	ENSMUSG00000029149	Krtcap3	keratinocyte associated protein 3 [Source:MGI Symbol;Acc:MGI:1917065]	1.07854	3.00633	0.0347456
ENSMUSG00000006651.9	ENSMUSG00000006651	Aplp1	amyloid beta (A4) precursor-like protein 1 [Source:MGI Symbol;Acc:MGI:88046]	-0.969448	-3.00558	0.034796
ENSMUSG00000084989.4	ENSMUSG00000084989	Crocc2	ciliary rootlet coiled-coil, rootletin family member 2 [Source:MGI Symbol;Acc:MGI:3045962]	1.10221	3.00485	0.034796
ENSMUSG00000033767.15	ENSMUSG00000033767	Tmem131l	transmembrane 131 like [Source:MGI Symbol;Acc:MGI:2443399]	1.54878	3.00512	0.034796
ENSMUSG00000031849.10	ENSMUSG00000031849	Comp	cartilage oligomeric matrix protein [Source:MGI Symbol;Acc:MGI:88469]	1.59383	3.00545	0.034796
ENSMUSG00000027761.5	ENSMUSG00000027761	Aadac	arylacetamide deacetylase [Source:MGI Symbol;Acc:MGI:1915008]	3.03541	3.00489	0.034796
ENSMUSG00000062376.8	ENSMUSG00000062376	Borcs7	BLOC-1 related complex subunit 7 [Source:MGI Symbol;Acc:MGI:1913689]	-0.678813	-3.00409	0.0348593
ENSMUSG00000005054.8	ENSMUSG00000005054	Cstb	cystatin B [Source:MGI Symbol;Acc:MGI:109514]	0.799087	3.00282	0.034957
ENSMUSG00000042992.16	ENSMUSG00000042992	Borcs5	BLOC-1 related complex subunit 5 [Source:MGI Symbol;Acc:MGI:1915024]	-0.676272	-3.00193	0.0350354
ENSMUSG00000054277.9	ENSMUSG00000054277	Arfgap3	ADP-ribosylation factor GTPase activating protein 3 [Source:MGI Symbol;Acc:MGI:1913501]	0.58872	3.00133	0.0350798
ENSMUSG00000032556.12	ENSMUSG00000032556	Bfsp2	beaded filament structural protein 2, phakinin [Source:MGI Symbol;Acc:MGI:1333828]	-0.798424	-3.00107	0.0350863
ENSMUSG00000029174.19	ENSMUSG00000029174	Tbc1d1	TBC1 domain family, member 1 [Source:MGI Symbol;Acc:MGI:1889508]	-1.14846	-3.00034	0.0351228
ENSMUSG00000039208.16	ENSMUSG00000039208	Metrnl	meteorin, glial cell differentiation regulator-like [Source:MGI Symbol;Acc:MGI:2384806]	0.802245	2.99991	0.0351482
ENSMUSG00000001700.11	ENSMUSG00000001700	Gramd3	GRAM domain containing 3 [Source:MGI Symbol;Acc:MGI:1914815]	1.14198	2.9994	0.0351531
ENSMUSG00000056569.12	ENSMUSG00000056569	Mpz	myelin protein zero [Source:MGI Symbol;Acc:MGI:103177]	2.69099	2.99925	0.0351531
ENSMUSG00000074649.7	ENSMUSG00000074649	BC029722	cDNA sequence BC029722 [Source:MGI Symbol;Acc:MGI:3584273]	-0.63375	-2.99711	0.035352
ENSMUSG00000074489.10	ENSMUSG00000074489	Bglap3	bone gamma-carboxyglutamate protein 3 [Source:MGI Symbol;Acc:MGI:88155]	2.97659	2.99729	0.035352
ENSMUSG00000032717.15	ENSMUSG00000032717	Mdfi	MyoD family inhibitor [Source:MGI Symbol;Acc:MGI:107687]	1.83167	2.99659	0.0353888
ENSMUSG00000017007.10	ENSMUSG00000017007	Rbpjl	recombination signal binding protein for immunoglobulin kappa J region-like [Source:MGI Symbol;Acc:MGI:1196616]	-4.67186	-2.99631	0.0353968
ENSMUSG00000038518.16	ENSMUSG00000038518	Jarid2	jumonji, AT rich interactive domain 2 [Source:MGI Symbol;Acc:MGI:104813]	1.30224	2.99355	0.03567
ENSMUSG00000051506.18	ENSMUSG00000051506	Wdfy4	WD repeat and FYVE domain containing 4 [Source:MGI Symbol;Acc:MGI:3584510]	1.45068	2.99277	0.035737
ENSMUSG00000082079.3	ENSMUSG00000082079	Dnmt3c	DNA methyltransferase 3C [Source:MGI Symbol;Acc:MGI:3649996]	-1.11197	-2.99256	0.0357375
ENSMUSG00000003271.18	ENSMUSG00000003271	Sult2b1	sulfotransferase family, cytosolic, 2B, member 1 [Source:MGI Symbol;Acc:MGI:1926342]	1.92593	2.99161	0.0358254
ENSMUSG00000099583.3	ENSMUSG00000099583	H3c4	H3 clustered histone 4 [Source:MGI Symbol;Acc:MGI:2448322]	-1.46809	-2.99087	0.0358743
ENSMUSG00000025815.14	ENSMUSG00000025815	Dhtkd1	dehydrogenase E1 and transketolase domain containing 1 [Source:MGI Symbol;Acc:MGI:2445096]	1.15691	2.99078	0.0358743
ENSMUSG00000021364.17	ENSMUSG00000021364	Elovl2	elongation of very long chain fatty acids (FEN1/Elo2, SUR4/Elo3, yeast)-like 2 [Source:MGI Symbol;Acc:MGI:1858960]	-1.45085	-2.9895	0.0359759
ENSMUSG00000034452.8	ENSMUSG00000034452	Slc24a1	solute carrier family 24 (sodium/potassium/calcium exchanger), member 1 [Source:MGI Symbol;Acc:MGI:2384871]	-1.01478	-2.98825	0.0360746
ENSMUSG00000027227.8	ENSMUSG00000027227	Sord	sorbitol dehydrogenase [Source:MGI Symbol;Acc:MGI:98266]	-0.680671	-2.98844	0.0360746
ENSMUSG00000060260.14	ENSMUSG00000060260	Pwwp2b	PWWP domain containing 2B [Source:MGI Symbol;Acc:MGI:2142008]	0.951938	2.98718	0.0361534
ENSMUSG00000010760.6	ENSMUSG00000010760	Phlda2	pleckstrin homology like domain, family A, member 2 [Source:MGI Symbol;Acc:MGI:1202307]	2.22575	2.98564	0.0362864
ENSMUSG00000028883.20	ENSMUSG00000028883	Sema3a	sema domain, immunoglobulin domain (Ig), short basic domain, secreted, (semaphorin) 3A [Source:MGI Symbol;Acc:MGI:107558]	2.56219	2.98578	0.0362864
ENSMUSG00000070462.5	ENSMUSG00000070462	Tlnrd1	talin rod domain containing 1 [Source:MGI Symbol;Acc:MGI:1891420]	0.733314	2.98526	0.0363075
ENSMUSG00000023232.18	ENSMUSG00000023232	Serinc2	serine incorporator 2 [Source:MGI Symbol;Acc:MGI:1919132]	4.05426	2.98482	0.0363358
ENSMUSG00000032593.6	ENSMUSG00000032593	Amigo3	adhesion molecule with Ig like domain 3 [Source:MGI Symbol;Acc:MGI:2444854]	1.36594	2.98298	0.0365053
ENSMUSG00000062563.16	ENSMUSG00000062563	Cys1	cystin 1 [Source:MGI Symbol;Acc:MGI:2177632]	-0.637275	-2.98221	0.0365482
ENSMUSG00000037474.14	ENSMUSG00000037474	Dtl	denticleless E3 ubiquitin protein ligase [Source:MGI Symbol;Acc:MGI:1924093]	2.24882	2.98227	0.0365482
ENSMUSG00000025402.13	ENSMUSG00000025402	Nab2	Ngfi-A binding protein 2 [Source:MGI Symbol;Acc:MGI:107563]	0.924336	2.98148	0.0366111
ENSMUSG00000006362.17	ENSMUSG00000006362	Cbfa2t3	CBFA2/RUNX1 translocation partner 3 [Source:MGI Symbol;Acc:MGI:1338013]	1.03576	2.98093	0.0366522
ENSMUSG00000040648.16	ENSMUSG00000040648	Ppip5k2	diphosphoinositol pentakisphosphate kinase 2 [Source:MGI Symbol;Acc:MGI:2142810]	0.818884	2.98065	0.0366621
ENSMUSG00000044147.9	ENSMUSG00000044147	Arf6	ADP-ribosylation factor 6 [Source:MGI Symbol;Acc:MGI:99435]	0.802197	2.97798	0.0369338
ENSMUSG00000045498.2	ENSMUSG00000045498	Pcdhb3	protocadherin beta 3 [Source:MGI Symbol;Acc:MGI:2136737]	1.81032	2.9761	0.0371353
ENSMUSG00000001542.8	ENSMUSG00000001542	Ell2	elongation factor for RNA polymerase II 2 [Source:MGI Symbol;Acc:MGI:2183438]	0.832742	2.97559	0.0371727
ENSMUSG00000037049.10	ENSMUSG00000037049	Smpd1	sphingomyelin phosphodiesterase 1, acid lysosomal [Source:MGI Symbol;Acc:MGI:98325]	-0.718881	-2.97417	0.0373203
ENSMUSG00000048170.15	ENSMUSG00000048170	Mcmbp	minichromosome maintenance complex binding protein [Source:MGI Symbol;Acc:MGI:1920977]	0.976771	2.9733	0.0373762
ENSMUSG00000062826.8	ENSMUSG00000062826	Ces2f	carboxylesterase 2F [Source:MGI Symbol;Acc:MGI:1919153]	3.90577	2.97349	0.0373762
ENSMUSG00000020599.14	ENSMUSG00000020599	Rgs9	regulator of G-protein signaling 9 [Source:MGI Symbol;Acc:MGI:1338824]	-1.06148	-2.9721	0.0374728
ENSMUSG00000035164.9	ENSMUSG00000035164	Zc3h12c	zinc finger CCCH type containing 12C [Source:MGI Symbol;Acc:MGI:3026959]	0.833463	2.97219	0.0374728
ENSMUSG00000074665.12	ENSMUSG00000074665	Bpifb4	BPI fold containing family B, member 4 [Source:MGI Symbol;Acc:MGI:2685852]	5.16204	2.97168	0.0374998
ENSMUSG00000024538.9	ENSMUSG00000024538	Ppic	peptidylprolyl isomerase C [Source:MGI Symbol;Acc:MGI:97751]	1.04426	2.97092	0.0375682
ENSMUSG00000066278.7	ENSMUSG00000066278	Vps37b	vacuolar protein sorting 37B [Source:MGI Symbol;Acc:MGI:1916724]	0.802811	2.96981	0.0376788
ENSMUSG00000037321.18	ENSMUSG00000037321	Tap1	transporter 1, ATP-binding cassette, sub-family B (MDR/TAP) [Source:MGI Symbol;Acc:MGI:98483]	0.93198	2.96943	0.0377005
ENSMUSG00000020811.17	ENSMUSG00000020811	Wscd1	WSC domain containing 1 [Source:MGI Symbol;Acc:MGI:2448493]	-0.830576	-2.96745	0.0379187
ENSMUSG00000029135.11	ENSMUSG00000029135	Fosl2	fos-like antigen 2 [Source:MGI Symbol;Acc:MGI:102858]	1.2355	2.96725	0.0379187
ENSMUSG00000021040.16	ENSMUSG00000021040	Slirp	SRA stem-loop interacting RNA binding protein [Source:MGI Symbol;Acc:MGI:1916394]	-0.680558	-2.96653	0.037958
ENSMUSG00000037190.13	ENSMUSG00000037190	Cyb561d2	cytochrome b-561 domain containing 2 [Source:MGI Symbol;Acc:MGI:1929280]	-0.753989	-2.96622	0.0379705
ENSMUSG00000009905.6	ENSMUSG00000009905	Kdsr	3-ketodihydrosphingosine reductase [Source:MGI Symbol;Acc:MGI:1918000]	-0.679525	-2.96448	0.038161
ENSMUSG00000024981.7	ENSMUSG00000024981	Acsl5	acyl-CoA synthetase long-chain family member 5 [Source:MGI Symbol;Acc:MGI:1919129]	0.916959	2.96232	0.0383535
ENSMUSG00000035673.11	ENSMUSG00000035673	Sbno2	strawberry notch 2 [Source:MGI Symbol;Acc:MGI:2448490]	1.29551	2.96172	0.0384036
ENSMUSG00000031877.10	ENSMUSG00000031877	Ces2g	carboxylesterase 2G [Source:MGI Symbol;Acc:MGI:1919611]	1.38442	2.9615	0.0384036
ENSMUSG00000036634.16	ENSMUSG00000036634	Mag	myelin-associated glycoprotein [Source:MGI Symbol;Acc:MGI:96912]	-3.6155	-2.96079	0.0384444
ENSMUSG00000019873.9	ENSMUSG00000019873	Reep3	receptor accessory protein 3 [Source:MGI Symbol;Acc:MGI:88930]	0.851799	2.95922	0.03861
ENSMUSG00000039676.5	ENSMUSG00000039676	Capsl	calcyphosine-like [Source:MGI Symbol;Acc:MGI:1922818]	2.71879	2.95845	0.0386606
ENSMUSG00000028082.15	ENSMUSG00000028082	Sh3d19	SH3 domain protein D19 [Source:MGI Symbol;Acc:MGI:1350923]	1.11582	2.95741	0.0387667
ENSMUSG00000026341.17	ENSMUSG00000026341	Actr3	ARP3 actin-related protein 3 [Source:MGI Symbol;Acc:MGI:1921367]	0.665596	2.95363	0.0391414
ENSMUSG00000107002.2	ENSMUSG00000107002	0610012G03Rik	RIKEN cDNA 0610012G03 gene [Source:MGI Symbol;Acc:MGI:1913301]	-0.696104	-2.9533	0.0391417
ENSMUSG00000047735.15	ENSMUSG00000047735	Samd9l	sterile alpha motif domain containing 9-like [Source:MGI Symbol;Acc:MGI:1343184]	1.15918	2.95323	0.0391417
ENSMUSG00000046229.11	ENSMUSG00000046229	Scand1	SCAN domain-containing 1 [Source:MGI Symbol;Acc:MGI:1343132]	-0.595799	-2.95231	0.039207
ENSMUSG00000058818.14	ENSMUSG00000058818	Pirb	paired Ig-like receptor B [Source:MGI Symbol;Acc:MGI:894311]	1.29011	2.95113	0.0393324
ENSMUSG00000029228.16	ENSMUSG00000029228	Lnx1	ligand of numb-protein X 1 [Source:MGI Symbol;Acc:MGI:1278335]	1.30258	2.95014	0.0394326
ENSMUSG00000005672.13	ENSMUSG00000005672	Kit	KIT proto-oncogene receptor tyrosine kinase [Source:MGI Symbol;Acc:MGI:96677]	1.20852	2.94938	0.0395035
ENSMUSG00000037112.17	ENSMUSG00000037112	Sik2	salt inducible kinase 2 [Source:MGI Symbol;Acc:MGI:2445031]	0.630315	2.94858	0.0395801
ENSMUSG00000102252.6	ENSMUSG00000102252	Snrpn	small nuclear ribonucleoprotein N [Source:MGI Symbol;Acc:MGI:98347]	-0.665633	-2.94818	0.039582
ENSMUSG00000057778.15	ENSMUSG00000057778	Cyb5d2	cytochrome b5 domain containing 2 [Source:MGI Symbol;Acc:MGI:2684848]	-0.657641	-2.94757	0.039582
ENSMUSG00000033705.18	ENSMUSG00000033705	Stard9	START domain containing 9 [Source:MGI Symbol;Acc:MGI:3045258]	1.0963	2.9477	0.039582
ENSMUSG00000028885.9	ENSMUSG00000028885	Smpdl3b	sphingomyelin phosphodiesterase, acid-like 3B [Source:MGI Symbol;Acc:MGI:1916022]	1.35564	2.94757	0.039582
ENSMUSG00000025198.17	ENSMUSG00000025198	Erlin1	ER lipid raft associated 1 [Source:MGI Symbol;Acc:MGI:2387613]	0.982342	2.94715	0.0395847
ENSMUSG00000074604.10	ENSMUSG00000074604	Mgst2	microsomal glutathione S-transferase 2 [Source:MGI Symbol;Acc:MGI:2448481]	2.16097	2.94555	0.039764
ENSMUSG00000031362.18	ENSMUSG00000031362	Xlr4c	X-linked lymphocyte-regulated 4C [Source:MGI Symbol;Acc:MGI:3574099]	3.4121	2.94527	0.0397714
ENSMUSG00000063787.5	ENSMUSG00000063787	Chchd1	coiled-coil-helix-coiled-coil-helix domain containing 1 [Source:MGI Symbol;Acc:MGI:1913371]	-0.675697	-2.94414	0.0398533
ENSMUSG00000008475.14	ENSMUSG00000008475	Arpc5	actin related protein 2/3 complex, subunit 5 [Source:MGI Symbol;Acc:MGI:1915021]	0.65776	2.94381	0.0398597
ENSMUSG00000022561.14	ENSMUSG00000022561	Gpaa1	GPI anchor attachment protein 1 [Source:MGI Symbol;Acc:MGI:1202392]	0.596651	2.9416	0.0400928
ENSMUSG00000054582.5	ENSMUSG00000054582	Pabpc1l	poly(A) binding protein, cytoplasmic 1-like [Source:MGI Symbol;Acc:MGI:1922908]	-1.25079	-2.94117	0.0400978
ENSMUSG00000029171.13	ENSMUSG00000029171	Pgm2	phosphoglucomutase 2 [Source:MGI Symbol;Acc:MGI:97564]	0.743648	2.94119	0.0400978
ENSMUSG00000020122.17	ENSMUSG00000020122	Egfr	epidermal growth factor receptor [Source:MGI Symbol;Acc:MGI:95294]	1.32943	2.9407	0.0401332
ENSMUSG00000055978.6	ENSMUSG00000055978	Fut2	fucosyltransferase 2 [Source:MGI Symbol;Acc:MGI:109374]	3.92169	2.93984	0.0402189
ENSMUSG00000048142.10	ENSMUSG00000048142	Nat8l	N-acetyltransferase 8-like [Source:MGI Symbol;Acc:MGI:2447776]	-1.14546	-2.93872	0.0402957
ENSMUSG00000023972.11	ENSMUSG00000023972	Ptk7	PTK7 protein tyrosine kinase 7 [Source:MGI Symbol;Acc:MGI:1918711]	0.904897	2.93894	0.0402957
ENSMUSG00000036172.18	ENSMUSG00000036172	Cd200r3	CD200 receptor 3 [Source:MGI Symbol;Acc:MGI:1921853]	4.75355	2.93865	0.0402957
ENSMUSG00000101337.7	ENSMUSG00000101337	Dnah7c	dynein, axonemal, heavy chain 7C [Source:MGI Symbol;Acc:MGI:3639762]	2.87027	2.93811	0.0403394
ENSMUSG00000106715.4	ENSMUSG00000106715	Tmem265	transmembrane protein 265 [Source:MGI Symbol;Acc:MGI:5613213]	1.32781	2.93787	0.0403453
ENSMUSG00000029552.20	ENSMUSG00000029552	Tes	testin LIM domain protein [Source:MGI Symbol;Acc:MGI:105081]	-1.22351	-2.93628	0.040501
ENSMUSG00000039016.6	ENSMUSG00000039016	Timm8b	translocase of inner mitochondrial membrane 8B [Source:MGI Symbol;Acc:MGI:1353424]	-0.65889	-2.93589	0.0405258
ENSMUSG00000118135.2	ENSMUSG00000118135	Gm50367	predicted gene, 50367 [Source:MGI Symbol;Acc:MGI:6303257]	-5.90568	-2.93413	0.0407073
ENSMUSG00000048899.9	ENSMUSG00000048899	Rimkla	ribosomal modification protein rimK-like family member A [Source:MGI Symbol;Acc:MGI:3040686]	-0.913799	-2.93411	0.0407073
ENSMUSG00000078622.9	ENSMUSG00000078622	Ccdc47	coiled-coil domain containing 47 [Source:MGI Symbol;Acc:MGI:1914413]	-0.685828	-2.93331	0.0407863
ENSMUSG00000003032.9	ENSMUSG00000003032	Klf4	Kruppel-like factor 4 (gut) [Source:MGI Symbol;Acc:MGI:1342287]	1.09851	2.93294	0.0407954
ENSMUSG00000031659.14	ENSMUSG00000031659	Adcy7	adenylate cyclase 7 [Source:MGI Symbol;Acc:MGI:102891]	1.50563	2.93285	0.0407954
ENSMUSG00000027111.17	ENSMUSG00000027111	Itga6	integrin alpha 6 [Source:MGI Symbol;Acc:MGI:96605]	1.09729	2.93223	0.0408504
ENSMUSG00000030410.17	ENSMUSG00000030410	Dmwd	dystrophia myotonica-containing WD repeat motif [Source:MGI Symbol;Acc:MGI:94907]	-0.616922	-2.93189	0.04087
ENSMUSG00000039887.12	ENSMUSG00000039887	Alg14	asparagine-linked glycosylation 14 [Source:MGI Symbol;Acc:MGI:1914039]	-0.839509	-2.93037	0.0409998
ENSMUSG00000038780.15	ENSMUSG00000038780	Smurf1	SMAD specific E3 ubiquitin protein ligase 1 [Source:MGI Symbol;Acc:MGI:1923038]	0.772808	2.93031	0.0409998
ENSMUSG00000030067.18	ENSMUSG00000030067	Foxp1	forkhead box P1 [Source:MGI Symbol;Acc:MGI:1914004]	0.958704	2.92921	0.0411184
ENSMUSG00000025997.14	ENSMUSG00000025997	Ikzf2	IKAROS family zinc finger 2 [Source:MGI Symbol;Acc:MGI:1342541]	1.47166	2.927	0.0413863
ENSMUSG00000028607.17	ENSMUSG00000028607	Cpt2	carnitine palmitoyltransferase 2 [Source:MGI Symbol;Acc:MGI:109176]	-0.723483	-2.92613	0.0414752
ENSMUSG00000060450.15	ENSMUSG00000060450	Rnf14	ring finger protein 14 [Source:MGI Symbol;Acc:MGI:1929668]	-0.709323	-2.92515	0.0415802
ENSMUSG00000033502.16	ENSMUSG00000033502	Cdc14a	CDC14 cell division cycle 14A [Source:MGI Symbol;Acc:MGI:2442676]	-0.842576	-2.9246	0.0416251
ENSMUSG00000033219.9	ENSMUSG00000033219	Gm9758	predicted gene 9758 [Source:MGI Symbol;Acc:MGI:3704245]	5.53346	2.92356	0.0417139
ENSMUSG00000031681.17	ENSMUSG00000031681	Smad1	SMAD family member 1 [Source:MGI Symbol;Acc:MGI:109452]	0.73099	2.92311	0.0417267
ENSMUSG00000005131.5	ENSMUSG00000005131	4930550C14Rik	RIKEN cDNA 4930550C14 gene [Source:MGI Symbol;Acc:MGI:1922561]	-1.01341	-2.92275	0.0417441
ENSMUSG00000024082.6	ENSMUSG00000024082	Ndufaf7	NADH:ubiquinone oxidoreductase complex assembly factor 7 [Source:MGI Symbol;Acc:MGI:1920944]	-0.690036	-2.92232	0.041775
ENSMUSG00000026077.16	ENSMUSG00000026077	Npas2	neuronal PAS domain protein 2 [Source:MGI Symbol;Acc:MGI:109232]	1.98729	2.92182	0.0418159
ENSMUSG00000033006.11	ENSMUSG00000033006	Sox10	SRY (sex determining region Y)-box 10 [Source:MGI Symbol;Acc:MGI:98358]	-0.971953	-2.92081	0.0419063
ENSMUSG00000046402.11	ENSMUSG00000046402	Rbp1	retinol binding protein 1, cellular [Source:MGI Symbol;Acc:MGI:97876]	-0.815118	-2.92063	0.0419063
ENSMUSG00000000184.13	ENSMUSG00000000184	Ccnd2	cyclin D2 [Source:MGI Symbol;Acc:MGI:88314]	1.23295	2.92056	0.0419063
ENSMUSG00000000861.16	ENSMUSG00000000861	Bcl11a	B cell CLL/lymphoma 11A (zinc finger protein) [Source:MGI Symbol;Acc:MGI:106190]	1.87032	2.91974	0.0419902
ENSMUSG00000001666.9	ENSMUSG00000001666	Ddt	D-dopachrome tautomerase [Source:MGI Symbol;Acc:MGI:1298381]	-0.669567	-2.91946	0.0420022
ENSMUSG00000036198.13	ENSMUSG00000036198	Arhgap36	Rho GTPase activating protein 36 [Source:MGI Symbol;Acc:MGI:1922654]	-2.62088	-2.91844	0.0420074
ENSMUSG00000048550.18	ENSMUSG00000048550	Thnsl1	threonine synthase-like 1 (bacterial) [Source:MGI Symbol;Acc:MGI:2139347]	-0.702505	-2.91887	0.0420074
ENSMUSG00000025234.12	ENSMUSG00000025234	Arih1	ariadne RBR E3 ubiquitin protein ligase 1 [Source:MGI Symbol;Acc:MGI:1344363]	0.601908	2.91919	0.0420074
ENSMUSG00000029826.15	ENSMUSG00000029826	Zc3hav1	zinc finger CCCH type, antiviral 1 [Source:MGI Symbol;Acc:MGI:1926031]	1.01167	2.91873	0.0420074
ENSMUSG00000028312.20	ENSMUSG00000028312	Smc2	structural maintenance of chromosomes 2 [Source:MGI Symbol;Acc:MGI:106067]	1.29093	2.91845	0.0420074
ENSMUSG00000059182.9	ENSMUSG00000059182	Skap2	src family associated phosphoprotein 2 [Source:MGI Symbol;Acc:MGI:1889206]	0.774472	2.91777	0.0420516
ENSMUSG00000029420.15	ENSMUSG00000029420	Rimbp2	RIMS binding protein 2 [Source:MGI Symbol;Acc:MGI:2443235]	1.57637	2.91773	0.0420516
ENSMUSG00000005547.15	ENSMUSG00000005547	Cyp2a5	cytochrome P450, family 2, subfamily a, polypeptide 5 [Source:MGI Symbol;Acc:MGI:88597]	3.55215	2.91746	0.0420614
ENSMUSG00000021792.16	ENSMUSG00000021792	Prxl2a	peroxiredoxin like 2A [Source:MGI Symbol;Acc:MGI:1917814]	-0.903637	-2.91693	0.0421068
ENSMUSG00000022667.19	ENSMUSG00000022667	Cd200r1	CD200 receptor 1 [Source:MGI Symbol;Acc:MGI:1889024]	2.36015	2.91452	0.0424066
ENSMUSG00000022440.10	ENSMUSG00000022440	C1qtnf6	C1q and tumor necrosis factor related protein 6 [Source:MGI Symbol;Acc:MGI:1919959]	1.18808	2.91365	0.0424987
ENSMUSG00000042293.9	ENSMUSG00000042293	Gm5617	predicted gene 5617 [Source:MGI Symbol;Acc:MGI:3643566]	-0.769656	-2.91245	0.0426358
ENSMUSG00000027954.10	ENSMUSG00000027954	Efna1	ephrin A1 [Source:MGI Symbol;Acc:MGI:103236]	1.14407	2.91173	0.0427068
ENSMUSG00000033538.14	ENSMUSG00000033538	Casp4	caspase 4, apoptosis-related cysteine peptidase [Source:MGI Symbol;Acc:MGI:107700]	1.38452	2.91055	0.042816
ENSMUSG00000054716.5	ENSMUSG00000054716	Zfp771	zinc finger protein 771 [Source:MGI Symbol;Acc:MGI:2442050]	-1.01895	-2.9102	0.0428365
ENSMUSG00000030103.12	ENSMUSG00000030103	Bhlhe40	basic helix-loop-helix family, member e40 [Source:MGI Symbol;Acc:MGI:1097714]	0.908139	2.90838	0.04306
ENSMUSG00000036731.8	ENSMUSG00000036731	Cysrt1	cysteine rich tail 1 [Source:MGI Symbol;Acc:MGI:1915109]	6.9122	2.90806	0.0430775
ENSMUSG00000055850.13	ENSMUSG00000055850	Rnf181	ring finger protein 181 [Source:MGI Symbol;Acc:MGI:1913760]	-0.654789	-2.90738	0.0430909
ENSMUSG00000079508.9	ENSMUSG00000079508	Apoo	apolipoprotein O [Source:MGI Symbol;Acc:MGI:1915566]	-0.611793	-2.90773	0.0430909
ENSMUSG00000004296.15	ENSMUSG00000004296	Il12b	interleukin 12b [Source:MGI Symbol;Acc:MGI:96540]	-1.11794	-2.9065	0.043159
ENSMUSG00000034330.11	ENSMUSG00000034330	Plcg2	phospholipase C, gamma 2 [Source:MGI Symbol;Acc:MGI:97616]	0.81388	2.90486	0.0433597
ENSMUSG00000028631.8	ENSMUSG00000028631	Kcnq4	potassium voltage-gated channel, subfamily Q, member 4 [Source:MGI Symbol;Acc:MGI:1926803]	-0.843657	-2.90448	0.0433742
ENSMUSG00000056612.8	ENSMUSG00000056612	Ppp1r14b	protein phosphatase 1, regulatory inhibitor subunit 14B [Source:MGI Symbol;Acc:MGI:107682]	1.15603	2.90437	0.0433742
ENSMUSG00000000204.17	ENSMUSG00000000204	Slfn4	schlafen 4 [Source:MGI Symbol;Acc:MGI:1329010]	1.5649	2.90399	0.0433991
ENSMUSG00000053192.10	ENSMUSG00000053192	Mllt11	myeloid/lymphoid or mixed-lineage leukemia; translocated to, 11 [Source:MGI Symbol;Acc:MGI:1929671]	0.808178	2.90191	0.0436074
ENSMUSG00000021359.17	ENSMUSG00000021359	Tfap2a	transcription factor AP-2, alpha [Source:MGI Symbol;Acc:MGI:104671]	2.30696	2.90201	0.0436074
ENSMUSG00000036377.20	ENSMUSG00000036377	Cracd	capping protein inhibiting regulator of actin [Source:MGI Symbol;Acc:MGI:2444817]	3.39233	2.90061	0.0437631
ENSMUSG00000027246.13	ENSMUSG00000027246	Ell3	elongation factor RNA polymerase II-like 3 [Source:MGI Symbol;Acc:MGI:2673679]	1.71014	2.90021	0.0437652
ENSMUSG00000025735.14	ENSMUSG00000025735	Rhbdl1	rhomboid like 1 [Source:MGI Symbol;Acc:MGI:2384891]	-0.95707	-2.89976	0.0438008
ENSMUSG00000024063.14	ENSMUSG00000024063	Lbh	limb-bud and heart [Source:MGI Symbol;Acc:MGI:1925139]	-0.85497	-2.89839	0.0439303
ENSMUSG00000062210.14	ENSMUSG00000062210	Tnfaip8	tumor necrosis factor, alpha-induced protein 8 [Source:MGI Symbol;Acc:MGI:2147191]	1.01971	2.89787	0.0439303
ENSMUSG00000027412.13	ENSMUSG00000027412	Lpin3	lipin 3 [Source:MGI Symbol;Acc:MGI:1891342]	1.02586	2.89804	0.0439303
ENSMUSG00000024665.9	ENSMUSG00000024665	Fads2	fatty acid desaturase 2 [Source:MGI Symbol;Acc:MGI:1930079]	-0.825461	-2.89634	0.0440917
ENSMUSG00000016283.14	ENSMUSG00000016283	H2-M2	histocompatibility 2, M region locus 2 [Source:MGI Symbol;Acc:MGI:95914]	2.29084	2.8958	0.0441401
ENSMUSG00000051486.6	ENSMUSG00000051486	Pcdhb11	protocadherin beta 11 [Source:MGI Symbol;Acc:MGI:2136746]	0.919581	2.89504	0.0441937
ENSMUSG00000054196.8	ENSMUSG00000054196	Cthrc1	collagen triple helix repeat containing 1 [Source:MGI Symbol;Acc:MGI:1915838]	1.07057	2.8951	0.0441937
ENSMUSG00000078144.5	ENSMUSG00000078144	Capns2	calpain, small subunit 2 [Source:MGI Symbol;Acc:MGI:1916793]	2.11994	2.89478	0.0442026
ENSMUSG00000039092.10	ENSMUSG00000039092	Sptlc3	serine palmitoyltransferase, long chain base subunit 3 [Source:MGI Symbol;Acc:MGI:2444678]	5.70291	2.89442	0.0442273
ENSMUSG00000027993.17	ENSMUSG00000027993	Trim2	tripartite motif-containing 2 [Source:MGI Symbol;Acc:MGI:1933163]	1.30322	2.89393	0.0442694
ENSMUSG00000022828.11	ENSMUSG00000022828	Gtf2e1	general transcription factor II E, polypeptide 1 (alpha subunit) [Source:MGI Symbol;Acc:MGI:1921447]	-0.757991	-2.8936	0.0442884
ENSMUSG00000035296.15	ENSMUSG00000035296	Sgcg	sarcoglycan, gamma (dystrophin-associated glycoprotein) [Source:MGI Symbol;Acc:MGI:1346524]	2.8694	2.89299	0.0443474
ENSMUSG00000051590.11	ENSMUSG00000051590	Map3k19	mitogen-activated protein kinase kinase kinase 19 [Source:MGI Symbol;Acc:MGI:1203481]	-5.40654	-2.89175	0.0444961
ENSMUSG00000044816.11	ENSMUSG00000044816	D630023F18Rik	RIKEN cDNA D630023F18 gene [Source:MGI Symbol;Acc:MGI:2138198]	5.14203	2.88986	0.0447371
ENSMUSG00000090019.6	ENSMUSG00000090019	Gimap1	GTPase, IMAP family member 1 [Source:MGI Symbol;Acc:MGI:109368]	1.15977	2.88962	0.0447441
ENSMUSG00000022092.12	ENSMUSG00000022092	Ppp3cc	protein phosphatase 3, catalytic subunit, gamma isoform [Source:MGI Symbol;Acc:MGI:107162]	-0.855042	-2.88874	0.0448148
ENSMUSG00000015090.14	ENSMUSG00000015090	Ptgds	prostaglandin D2 synthase (brain) [Source:MGI Symbol;Acc:MGI:99261]	-0.790235	-2.88892	0.0448148
ENSMUSG00000044456.17	ENSMUSG00000044456	Rin3	Ras and Rab interactor 3 [Source:MGI Symbol;Acc:MGI:2385708]	0.904135	2.88851	0.0448203
ENSMUSG00000048897.16	ENSMUSG00000048897	Zfp710	zinc finger protein 710 [Source:MGI Symbol;Acc:MGI:1921747]	1.07617	2.88796	0.0448615
ENSMUSG00000063060.7	ENSMUSG00000063060	Sox7	SRY (sex determining region Y)-box 7 [Source:MGI Symbol;Acc:MGI:98369]	1.10828	2.88784	0.0448615
ENSMUSG00000043629.13	ENSMUSG00000043629	1700019D03Rik	RIKEN cDNA 1700019D03 gene [Source:MGI Symbol;Acc:MGI:1914330]	-0.969238	-2.88717	0.0449299
ENSMUSG00000029213.12	ENSMUSG00000029213	Commd8	COMM domain containing 8 [Source:MGI Symbol;Acc:MGI:1343485]	-0.621152	-2.88631	0.0450198
ENSMUSG00000045216.8	ENSMUSG00000045216	Hs6st1	heparan sulfate 6-O-sulfotransferase 1 [Source:MGI Symbol;Acc:MGI:1354958]	0.808983	2.88611	0.0450198
ENSMUSG00000005107.14	ENSMUSG00000005107	Slc2a9	solute carrier family 2 (facilitated glucose transporter), member 9 [Source:MGI Symbol;Acc:MGI:2152844]	1.55694	2.88597	0.0450198
ENSMUSG00000000290.14	ENSMUSG00000000290	Itgb2	integrin beta 2 [Source:MGI Symbol;Acc:MGI:96611]	1.01648	2.88566	0.0450375
ENSMUSG00000038633.6	ENSMUSG00000038633	Degs1	delta(4)-desaturase, sphingolipid 1 [Source:MGI Symbol;Acc:MGI:1097711]	-0.755547	-2.88534	0.0450561
ENSMUSG00000063245.12	ENSMUSG00000063245	Zfp993	zinc finger protein 993 [Source:MGI Symbol;Acc:MGI:3713585]	1.01675	2.88456	0.0451399
ENSMUSG00000062825.16	ENSMUSG00000062825	Actg1	actin, gamma, cytoplasmic 1 [Source:MGI Symbol;Acc:MGI:87906]	0.693003	2.88402	0.0451686
ENSMUSG00000038508.8	ENSMUSG00000038508	Gdf15	growth differentiation factor 15 [Source:MGI Symbol;Acc:MGI:1346047]	0.968418	2.88324	0.0452479
ENSMUSG00000022696.18	ENSMUSG00000022696	Sidt1	SID1 transmembrane family, member 1 [Source:MGI Symbol;Acc:MGI:2443155]	3.10486	2.88287	0.0452577
ENSMUSG00000059975.16	ENSMUSG00000059975	Zfp74	zinc finger protein 74 [Source:MGI Symbol;Acc:MGI:107784]	-0.911525	-2.88221	0.0453147
ENSMUSG00000032338.10	ENSMUSG00000032338	Hcn4	hyperpolarization-activated, cyclic nucleotide-gated K+ 4 [Source:MGI Symbol;Acc:MGI:1298209]	1.68008	2.88179	0.0453287
ENSMUSG00000045871.6	ENSMUSG00000045871	Slitrk6	SLIT and NTRK-like family, member 6 [Source:MGI Symbol;Acc:MGI:2443198]	2.23472	2.88173	0.0453287
ENSMUSG00000000876.12	ENSMUSG00000000876	Pxmp4	peroxisomal membrane protein 4 [Source:MGI Symbol;Acc:MGI:1891701]	-0.58919	-2.88075	0.0454439
ENSMUSG00000048330.15	ENSMUSG00000048330	Ric3	RIC3 acetylcholine receptor chaperone [Source:MGI Symbol;Acc:MGI:2443887]	-0.859527	-2.88042	0.0454636
ENSMUSG00000002845.15	ENSMUSG00000002845	Tmem39a	transmembrane protein 39a [Source:MGI Symbol;Acc:MGI:1915096]	0.738222	2.87918	0.0456149
ENSMUSG00000044813.16	ENSMUSG00000044813	Shb	src homology 2 domain-containing transforming protein B [Source:MGI Symbol;Acc:MGI:98294]	1.18627	2.87827	0.04572
ENSMUSG00000002274.14	ENSMUSG00000002274	Metrn	meteorin, glial cell differentiation regulator [Source:MGI Symbol;Acc:MGI:1917333]	-0.845384	-2.87714	0.045801
ENSMUSG00000051431.8	ENSMUSG00000051431	Gpr87	G protein-coupled receptor 87 [Source:MGI Symbol;Acc:MGI:1934133]	2.81803	2.87728	0.045801
ENSMUSG00000073616.11	ENSMUSG00000073616	Cops9	COP9 signalosome subunit 9 [Source:MGI Symbol;Acc:MGI:1914165]	-0.789425	-2.8758	0.0458818
ENSMUSG00000049489.6	ENSMUSG00000049489	Ccnq	cyclin Q [Source:MGI Symbol;Acc:MGI:1916359]	-0.607061	-2.87565	0.0458818
ENSMUSG00000035236.18	ENSMUSG00000035236	Scai	suppressor of cancer cell invasion [Source:MGI Symbol;Acc:MGI:2443716]	0.615031	2.87582	0.0458818
ENSMUSG00000071561.3	ENSMUSG00000071561	Cstdc5	cystatin domain containing 5 [Source:MGI Symbol;Acc:MGI:3696883]	4.48842	2.87594	0.0458818
ENSMUSG00000032988.5	ENSMUSG00000032988	Slc16a8	solute carrier family 16 (monocarboxylic acid transporters), member 8 [Source:MGI Symbol;Acc:MGI:1929519]	-0.970662	-2.8748	0.0459772
ENSMUSG00000110185.3	ENSMUSG00000110185	Igip	IgA inducing protein [Source:MGI Symbol;Acc:MGI:1924271]	-0.629047	-2.87398	0.046045
ENSMUSG00000024038.18	ENSMUSG00000024038	Ndufv3	NADH:ubiquinone oxidoreductase core subunit V3 [Source:MGI Symbol;Acc:MGI:1890894]	-0.666871	-2.87358	0.0460736
ENSMUSG00000045435.10	ENSMUSG00000045435	Tmem60	transmembrane protein 60 [Source:MGI Symbol;Acc:MGI:2673965]	-0.718515	-2.87219	0.0462219
ENSMUSG00000029153.12	ENSMUSG00000029153	Ociad2	OCIA domain containing 2 [Source:MGI Symbol;Acc:MGI:1916377]	-0.756006	-2.87184	0.0462458
ENSMUSG00000029074.15	ENSMUSG00000029074	Ttll10	tubulin tyrosine ligase-like family, member 10 [Source:MGI Symbol;Acc:MGI:1921855]	3.78842	2.87164	0.0462467
ENSMUSG00000049606.17	ENSMUSG00000049606	Zfp644	zinc finger protein 644 [Source:MGI Symbol;Acc:MGI:1277212]	-0.629504	-2.86881	0.0466346
ENSMUSG00000025085.17	ENSMUSG00000025085	Ablim1	actin-binding LIM protein 1 [Source:MGI Symbol;Acc:MGI:1194500]	0.978694	2.86781	0.0467269
ENSMUSG00000027868.12	ENSMUSG00000027868	Tbx15	T-box 15 [Source:MGI Symbol;Acc:MGI:1277234]	1.28214	2.86798	0.0467269
ENSMUSG00000090877.4	ENSMUSG00000090877	Hspa1b	heat shock protein 1B [Source:MGI Symbol;Acc:MGI:99517]	1.13181	2.86751	0.0467442
ENSMUSG00000049327.18	ENSMUSG00000049327	Kmt5a	lysine methyltransferase 5A [Source:MGI Symbol;Acc:MGI:1915206]	0.908807	2.86627	0.0468723
ENSMUSG00000025383.3	ENSMUSG00000025383	Il23a	interleukin 23, alpha subunit p19 [Source:MGI Symbol;Acc:MGI:1932410]	3.81479	2.86608	0.0468724
ENSMUSG00000032113.17	ENSMUSG00000032113	Chek1	checkpoint kinase 1 [Source:MGI Symbol;Acc:MGI:1202065]	1.95087	2.8658	0.0468861
ENSMUSG00000026235.15	ENSMUSG00000026235	Epha4	Eph receptor A4 [Source:MGI Symbol;Acc:MGI:98277]	0.914821	2.86498	0.0469525
ENSMUSG00000036790.6	ENSMUSG00000036790	Slitrk2	SLIT and NTRK-like family, member 2 [Source:MGI Symbol;Acc:MGI:2679449]	1.54504	2.86504	0.0469525
ENSMUSG00000010358.14	ENSMUSG00000010358	Ifi35	interferon-induced protein 35 [Source:MGI Symbol;Acc:MGI:1917360]	0.650501	2.86472	0.0469632
ENSMUSG00000030218.3	ENSMUSG00000030218	Mgp	matrix Gla protein [Source:MGI Symbol;Acc:MGI:96976]	1.47201	2.86432	0.0469948
ENSMUSG00000046865.8	ENSMUSG00000046865	Fbl	fibrillarin [Source:MGI Symbol;Acc:MGI:95486]	0.620263	2.86397	0.0470192
ENSMUSG00000024008.17	ENSMUSG00000024008	Cpne5	copine V [Source:MGI Symbol;Acc:MGI:2385908]	2.31231	2.8633	0.047091
ENSMUSG00000020310.10	ENSMUSG00000020310	Madcam1	mucosal vascular addressin cell adhesion molecule 1 [Source:MGI Symbol;Acc:MGI:103579]	2.31282	2.8619	0.0472729
ENSMUSG00000022283.16	ENSMUSG00000022283	Pabpc1	poly(A) binding protein, cytoplasmic 1 [Source:MGI Symbol;Acc:MGI:1349722]	0.74891	2.86112	0.0473613
ENSMUSG00000041757.18	ENSMUSG00000041757	Plekha6	pleckstrin homology domain containing, family A member 6 [Source:MGI Symbol;Acc:MGI:2388662]	1.43711	2.85947	0.0475523
ENSMUSG00000028654.14	ENSMUSG00000028654	Mycl	v-myc avian myelocytomatosis viral oncogene lung carcinoma derived [Source:MGI Symbol;Acc:MGI:96799]	2.13806	2.85901	0.047565
ENSMUSG00000026189.14	ENSMUSG00000026189	Pecr	peroxisomal trans-2-enoyl-CoA reductase [Source:MGI Symbol;Acc:MGI:2148199]	-0.735137	-2.85841	0.0475716
ENSMUSG00000037343.9	ENSMUSG00000037343	Taf2	TATA-box binding protein associated factor 2 [Source:MGI Symbol;Acc:MGI:2443028]	0.783937	2.85871	0.0475716
ENSMUSG00000037060.4	ENSMUSG00000037060	Cavin3	caveolae associated 3 [Source:MGI Symbol;Acc:MGI:1923422]	0.873003	2.85848	0.0475716
ENSMUSG00000071715.13	ENSMUSG00000071715	Ncf4	neutrophil cytosolic factor 4 [Source:MGI Symbol;Acc:MGI:109186]	1.51619	2.85736	0.0477021
ENSMUSG00000044594.15	ENSMUSG00000044594	Serpinb3a	serine (or cysteine) peptidase inhibitor, clade B (ovalbumin), member 3A [Source:MGI Symbol;Acc:MGI:3573933]	4.07993	2.85678	0.0477323
ENSMUSG00000025902.14	ENSMUSG00000025902	Sox17	SRY (sex determining region Y)-box 17 [Source:MGI Symbol;Acc:MGI:107543]	1.23976	2.85634	0.0477433
ENSMUSG00000042216.14	ENSMUSG00000042216	Sgsm1	small G protein signaling modulator 1 [Source:MGI Symbol;Acc:MGI:107320]	1.80075	2.85637	0.0477433
ENSMUSG00000033207.8	ENSMUSG00000033207	Mamdc2	MAM domain containing 2 [Source:MGI Symbol;Acc:MGI:1918988]	1.30312	2.85614	0.047745
ENSMUSG00000091243.3	ENSMUSG00000091243	Vgll3	vestigial like family member 3 [Source:MGI Symbol;Acc:MGI:1920819]	0.677779	2.85422	0.0480079
ENSMUSG00000042766.18	ENSMUSG00000042766	Trim46	tripartite motif-containing 46 [Source:MGI Symbol;Acc:MGI:2673000]	1.38607	2.85386	0.0480155
ENSMUSG00000052131.8	ENSMUSG00000052131	Akr1b7	aldo-keto reductase family 1, member B7 [Source:MGI Symbol;Acc:MGI:101918]	4.23311	2.85379	0.0480155
ENSMUSG00000051736.9	ENSMUSG00000051736	Fam229b	family with sequence similarity 229, member B [Source:MGI Symbol;Acc:MGI:1913587]	-0.870186	-2.85343	0.0480425
ENSMUSG00000039405.8	ENSMUSG00000039405	Prss23	protease, serine 23 [Source:MGI Symbol;Acc:MGI:1923703]	0.793599	2.85237	0.0481754
ENSMUSG00000028716.16	ENSMUSG00000028716	Pdzk1ip1	PDZK1 interacting protein 1 [Source:MGI Symbol;Acc:MGI:1914432]	3.60267	2.8521	0.0481889
ENSMUSG00000031904.6	ENSMUSG00000031904	Slc7a6	solute carrier family 7 (cationic amino acid transporter, y+ system), member 6 [Source:MGI Symbol;Acc:MGI:2142598]	1.10737	2.85016	0.0483988
ENSMUSG00000079445.4	ENSMUSG00000079445	B3gnt7	UDP-GlcNAc:betaGal beta-1,3-N-acetylglucosaminyltransferase 7 [Source:MGI Symbol;Acc:MGI:2384394]	2.07237	2.84991	0.0484086
ENSMUSG00000022710.18	ENSMUSG00000022710	Usp7	ubiquitin specific peptidase 7 [Source:MGI Symbol;Acc:MGI:2182061]	0.737585	2.84823	0.048609
ENSMUSG00000004771.13	ENSMUSG00000004771	Rab11a	RAB11A, member RAS oncogene family [Source:MGI Symbol;Acc:MGI:1858202]	0.785927	2.84833	0.048609
ENSMUSG00000038379.16	ENSMUSG00000038379	Ttk	Ttk protein kinase [Source:MGI Symbol;Acc:MGI:1194921]	2.23817	2.84696	0.0487179
ENSMUSG00000030162.15	ENSMUSG00000030162	Olr1	oxidized low density lipoprotein (lectin-like) receptor 1 [Source:MGI Symbol;Acc:MGI:1261434]	2.32528	2.84653	0.0487509
ENSMUSG00000068117.11	ENSMUSG00000068117	Mei1	meiotic double-stranded break formation protein 1 [Source:MGI Symbol;Acc:MGI:3028590]	5.62394	2.84537	0.0488773
ENSMUSG00000025494.9	ENSMUSG00000025494	Sigirr	single immunoglobulin and toll-interleukin 1 receptor (TIR) domain [Source:MGI Symbol;Acc:MGI:1344402]	1.28717	2.843	0.0491782
ENSMUSG00000079451.10	ENSMUSG00000079451	Tmprss11g	transmembrane protease, serine 11g [Source:MGI Symbol;Acc:MGI:2444058]	3.87053	2.84287	0.0491782
ENSMUSG00000059456.14	ENSMUSG00000059456	Ptk2b	PTK2 protein tyrosine kinase 2 beta [Source:MGI Symbol;Acc:MGI:104908]	0.802254	2.84193	0.0492664
ENSMUSG00000056220.15	ENSMUSG00000056220	Pla2g4a	phospholipase A2, group IVA (cytosolic, calcium-dependent) [Source:MGI Symbol;Acc:MGI:1195256]	1.19641	2.84207	0.0492664
ENSMUSG00000081225.4	ENSMUSG00000081225	Cyp2j12	cytochrome P450, family 2, subfamily j, polypeptide 12 [Source:MGI Symbol;Acc:MGI:3717097]	-6.21271	-2.84079	0.0493013
ENSMUSG00000094219.2	ENSMUSG00000094219	Calhm3	calcium homeostasis modulator 3 [Source:MGI Symbol;Acc:MGI:3645665]	-2.765	-2.84144	0.0493013
ENSMUSG00000036769.15	ENSMUSG00000036769	Wdr44	WD repeat domain 44 [Source:MGI Symbol;Acc:MGI:1919654]	0.631387	2.84083	0.0493013
ENSMUSG00000022610.11	ENSMUSG00000022610	Mapk12	mitogen-activated protein kinase 12 [Source:MGI Symbol;Acc:MGI:1353438]	1.09854	2.84042	0.0493013
ENSMUSG00000050271.13	ENSMUSG00000050271	Prag1	PEAK1 related kinase activating pseudokinase 1 [Source:MGI Symbol;Acc:MGI:1196223]	1.17676	2.84075	0.0493013
ENSMUSG00000054459.9	ENSMUSG00000054459	Vsnl1	visinin-like 1 [Source:MGI Symbol;Acc:MGI:1349453]	1.50911	2.84074	0.0493013
ENSMUSG00000072676.13	ENSMUSG00000072676	Tmem254a	transmembrane protein 254a [Source:MGI Symbol;Acc:MGI:1196450]	1.05925	2.83988	0.0493569
ENSMUSG00000010154.8	ENSMUSG00000010154	Spire2	spire type actin nucleation factor 2 [Source:MGI Symbol;Acc:MGI:2446256]	-0.866149	-2.83879	0.0494894
ENSMUSG00000030086.17	ENSMUSG00000030086	Chchd6	coiled-coil-helix-coiled-coil-helix domain containing 6 [Source:MGI Symbol;Acc:MGI:1913348]	-0.670489	-2.83831	0.0494894
ENSMUSG00000073489.7	ENSMUSG00000073489	Ifi204	interferon activated gene 204 [Source:MGI Symbol;Acc:MGI:96429]	1.02549	2.83863	0.0494894
ENSMUSG00000021795.11	ENSMUSG00000021795	Sftpd	surfactant associated protein D [Source:MGI Symbol;Acc:MGI:109515]	2.82399	2.83596	0.0497961
ENSMUSG00000015133.18	ENSMUSG00000015133	Lrrk1	leucine-rich repeat kinase 1 [Source:MGI Symbol;Acc:MGI:2142227]	1.17196	2.83544	0.0498325
ENSMUSG00000028545.14	ENSMUSG00000028545	Bend5	BEN domain containing 5 [Source:MGI Symbol;Acc:MGI:1914871]	-0.762544	-2.83493	0.0498713
ENSMUSG00000035413.9	ENSMUSG00000035413	Tmem98	transmembrane protein 98 [Source:MGI Symbol;Acc:MGI:1923457]	-0.823011	-2.83469	0.0498797
ENSMUSG00000022938.9	ENSMUSG00000022938	Fam3b	family with sequence similarity 3, member B [Source:MGI Symbol;Acc:MGI:1270150]	4.00136	2.83406	0.0499219
ENSMUSG00000019851.9	ENSMUSG00000019851	Perp	PERP, TP53 apoptosis effector [Source:MGI Symbol;Acc:MGI:1929938]	1.37942	2.83374	0.0499442
ENSMUSG00000026820.6	ENSMUSG00000026820	Ptges2	prostaglandin E synthase 2 [Source:MGI Symbol;Acc:MGI:1917592]	-0.817477	-2.83338	0.0499647
ENSMUSG00000026578.7	ENSMUSG00000026578	Ccdc181	coiled-coil domain containing 181 [Source:MGI Symbol;Acc:MGI:1922145]	-0.726954	-2.83306	0.0499647
